# Supplementary material for: Microarray profiling identifies extracellular circulating miRNAs dysregulated in cystic fibrosis
Source: Sci Rep. 2019 Oct 29;9:15483. doi: 10.1038/s41598-019-51890-7 (PMC6820733; doi:10.1038/s41598-019-51890-7)
Supplement: Supplementary file 1 — Supplementary Tables [file 41598_2019_51890_MOESM1_ESM.xlsx]

## Sheet: Table S1
List of 117 miRNAs differentially expressed between CF and HC samples (p<0.05, 2-foldchange)
microRNA ID	Total counts	P-value	FDR step up	Fold change	LSMean(CF)	LSMean(HC)
hsa-miR-486-5p	1.40021e+06	1.9895e-10	5.05731e-07	6180.26	279996	45.3049
hsa-let-7b-5p	3.00699e+06	1.14191e-07	0.000145136	1316.28	600940	456.545
hsa-miR-103a-3p	4.68315e+06	3.73376e-07	0.000237281	1412.42	935967	662.669
hsa-miR-103b	4.68315e+06	3.73376e-07	0.000237281	1412.42	935967	662.669
hsa-miR-598-3p	1.68497e+06	1.09733e-06	0.000557885	-79.3441	4194.38	332800
hsa-miR-107	3.95418e+06	3.96964e-06	0.00168181	251.684	787706	3129.75
hsa-miR-451a	711689	9.58778e-06	0.00348173	2769.33	142286	51.3793
hsa-miR-185-5p	45881.4	2.37746e-05	0.00755437	369.993	9151.54	24.7343
hsa-let-7c-5p	133849	8.89706e-05	0.0251292	336.74	26690.6	79.2617
hsa-miR-222-3p	6650.56	0.000151676	0.038556	10.0303	1209.53	120.587
hsa-let-7d-5p	2.75059e+06	0.000169888	0.0392595	901.334	549509	609.662
hsa-miR-629-5p	5385.53	0.000272457	0.0532759	-14.3146	70.332	1006.77
hsa-miR-345-3p	1.2042e+06	0.000322783	0.0586083	-27.8631	8344.21	232495
hsa-miR-26a-5p	2.55101e+06	0.000467763	0.0743159	2759	510017	184.856
hsa-miR-100-5p	773274	0.00063368	0.0947538	-72.8605	2093.88	152561
hsa-miR-23a-3p	1.06337e+06	0.000755118	0.106639	2134.13	212574	99.6067
hsa-miR-148b-5p	566458	0.000902288	0.120717	-228.894	492.799	112799
hsa-miR-3916	11537.4	0.0010909	0.133032	-10.9471	193.142	2114.34
hsa-miR-191-5p	3.00216e+06	0.00114366	0.133032	3278.62	600248	183.08
hsa-miR-4511	697943	0.00115133	0.133032	-67.6162	2034.34	137554
hsa-miR-7975	3014.75	0.00153035	0.163037	-6.80084	77.2928	525.656
hsa-miR-10b-5p	1.45783e+06	0.00153929	0.163037	-41.1096	6923.99	284642
hsa-miR-92a-3p	6.49267e+06	0.00182263	0.185325	4.98635	1.08162e+06	216916
hsa-miR-6889-3p	270760	0.0020083	0.19049	-156.574	343.66	53808.3
hsa-miR-302a-5p	488385	0.0020233	0.19049	-40.893	2331.59	95345.4
hsa-miR-567	52595.2	0.00218433	0.198306	-18.6497	535.329	9983.71
hsa-miR-143-5p	1.15586e+06	0.00243939	0.213825	-11.4451	18575.3	212597
hsa-let-7f-5p	13174.9	0.00268918	0.227864	13.2109	2449.55	185.419
hsa-miR-640	1123.3	0.00304763	0.249906	-5.89687	32.5741	192.086
hsa-miR-548aj-3p	762.901	0.0035587	0.282694	-2.37909	45.1542	107.426
hsa-miR-5579-3p	1067.58	0.00472823	0.359957	-4.43122	39.3128	174.204
hsa-miR-93-5p	203595	0.00481454	0.359957	164.836	40473.4	245.538
hsa-miR-4756-3p	78178.4	0.00513412	0.366083	-13.3215	1091.76	14543.9
hsa-miR-124-3p	281377	0.0055678	0.372457	-39.5102	1389.16	54886.2
hsa-miR-17-5p	312971	0.00582075	0.372499	143.445	62160.9	433.344
hsa-miR-7852-3p	1045.88	0.00586151	0.372499	-6.15484	29.2355	179.94
hsa-miR-4736	550434	0.00623667	0.386674	-24.9533	4241.73	105845
hsa-miR-193b-3p	2699.42	0.00682658	0.397604	-2.82413	141.178	398.706
hsa-miR-320b	1.51174e+06	0.00689677	0.397604	127.058	299988	2361.02
hsa-miR-4793-3p	1619.39	0.00700947	0.397604	5.70673	275.587	48.2916
hsa-miR-106a-5p	260045	0.00704431	0.397604	29.1174	50282.1	1726.88
hsa-miR-30d-3p	10766.1	0.00719504	0.397604	-10.0968	194.04	1959.18
hsa-miR-320c	653526	0.00748548	0.404853	51.7709	128228	2476.85
hsa-miR-7154-5p	1.25976e+06	0.00990865	0.514036	-4.85542	43028.7	208922
hsa-miR-6802-3p	532.553	0.0101757	0.515455	-2.6167	29.4497	77.0609
hsa-miR-3136-5p	3001.34	0.0103415	0.515455	-3.98252	120.475	479.793
hsa-miR-449c-3p	1061.86	0.010925	0.529034	-3.8754	43.56	168.812
hsa-miR-503-5p	435011	0.0125402	0.590317	-23.9766	3483.35	83518.9
hsa-miR-19a-3p	2.12008e+06	0.0129528	0.593436	-3.34921	97492.9	326524
hsa-miR-769-5p	9239.07	0.0135059	0.593436	-5.78574	272.309	1575.51
hsa-miR-6739-5p	551.761	0.0135402	0.593436	-2.44815	32.0033	78.349
hsa-miR-6895-5p	3326.77	0.0144656	0.609398	-8.81892	67.7624	597.591
hsa-miR-20b-5p	450979	0.0147017	0.609398	502.369	90016.7	179.184
hsa-miR-550b-3p	578.493	0.0151929	0.609398	-2.90878	29.5996	86.0989
hsa-let-7a-5p	2.82288e+06	0.0155587	0.609398	44.6912	552219	12356.3
hsa-miR-335-3p	453.765	0.0161008	0.609398	-2.64984	24.865	65.8881
hsa-miR-8059	4131.39	0.0164808	0.609398	-18.7055	41.9313	784.346
hsa-miR-378i	6210.7	0.0170055	0.609398	-5.63391	187.241	1054.9
hsa-miR-151a-5p	14192.5	0.017021	0.609398	54.8202	2787.64	50.8507
hsa-miR-6794-5p	504915	0.017996	0.63536	-26.5377	3667.08	97316
hsa-miR-27b-3p	21242.6	0.0183723	0.639758	-25.057	163.047	4085.48
hsa-miR-4452	724383	0.019459	0.656845	-26.6335	5242.78	139634
hsa-miR-221-3p	66246.5	0.0198966	0.656845	71.2305	13065.9	183.431
hsa-miR-130b-3p	4985.91	0.0216295	0.704899	3.40186	770.645	226.536
hsa-miR-146b-5p	57459.7	0.0231451	0.711891	-82.489	137.646	11354.3
hsa-miR-6733-5p	486.802	0.0236688	0.711891	-2.77989	25.7574	71.6029
hsa-miR-5010-3p	1772.71	0.0239278	0.711891	-3.96713	71.3775	283.164
hsa-miR-1265	7848.31	0.0239916	0.711891	-18.5284	80.3784	1489.28
hsa-miR-126-3p	1.00015e+06	0.0240844	0.711891	-35.1027	5540.57	194489
hsa-let-7i-5p	7154.63	0.0245754	0.718053	8.13388	1274.27	156.661
hsa-miR-3921	1.65328e+06	0.0254767	0.72614	-2.74303	88339.2	242317
hsa-miR-140-3p	12093.1	0.0258993	0.72614	37.4581	2355.74	62.8899
hsa-miR-432-5p	2264.45	0.0275368	0.746064	4.69157	373.318	79.5721
hsa-miR-3156-5p	469.158	0.028023	0.746064	2.87938	69.6442	24.1873
hsa-miR-491-3p	314613	0.0284688	0.746064	-22.6765	2657.6	60265.1
hsa-miR-574-5p	1.51628e+06	0.0286184	0.746064	-2.7912	79989.6	223267
hsa-miR-6838-5p	947.499	0.0295142	0.746064	-3.75712	39.835	149.665
hsa-miR-4655-5p	801.882	0.0295839	0.746064	-2.47569	46.1423	114.234
hsa-miR-1271-5p	1.29268e+06	0.0301263	0.750794	-2.66863	70472.2	188064
hsa-miR-6822-3p	440.949	0.0314878	0.771695	2.44546	62.5938	25.596
hsa-miR-130a-3p	7505.18	0.0326253	0.771695	3.85982	1192.17	308.866
hsa-miR-7855-5p	277069	0.0329883	0.771695	-13.7222	3763.96	51649.9
hsa-miR-375	377517	0.0331432	0.771695	-23.7206	3054.27	72449
hsa-miR-4801	2.27728e+06	0.0335562	0.771695	-2.71255	122680	332776
hsa-miR-208a-5p	371277	0.03381	0.771695	-43.1973	1680.09	72575.3
hsa-miR-7-2-3p	15366.5	0.0340615	0.771695	-23.5266	125.305	2948
hsa-miR-3945	6692.97	0.0340703	0.771695	-35.6934	36.4805	1302.11
hsa-miR-340-5p	282490	0.0344327	0.771695	-164.522	341.332	56156.7
hsa-miR-144-5p	797.739	0.0346937	0.771695	2.2145	109.914	49.6338
hsa-miR-4735-3p	1.22944e+06	0.0349547	0.771695	-2.40256	72265.8	173623
hsa-miR-4711-5p	30006.5	0.0375692	0.771695	-22.6693	253.548	5747.75
hsa-miR-548c-3p	386.315	0.0382315	0.771695	-2.42689	22.5461	54.7169
hsa-miR-3065-3p	1.12474e+06	0.0386273	0.771695	-3.36118	51579.8	173369
hsa-miR-4797-5p	142207	0.0387628	0.771695	-17.196	1563.06	26878.4
hsa-miR-19b-3p	2.1707e+06	0.039356	0.771695	-2.42839	126631	307509
hsa-miR-106b-5p	3534.61	0.039932	0.771695	25.2424	679.984	26.9382
hsa-miR-759	42584.9	0.0402238	0.771695	-16.9107	475.525	8041.46
hsa-miR-3141	70414.9	0.0426236	0.771695	-7.73213	1612.78	12470.2
hsa-miR-6757-3p	576.068	0.0427009	0.771695	-3.84309	23.7893	91.4243
hsa-miR-4672	5350.9	0.0427747	0.771695	-5.75208	158.496	911.684
hsa-miR-6508-3p	336.026	0.0433142	0.771695	2.06737	45.2955	21.9097
hsa-miR-3074-3p	412.12	0.0435593	0.771695	-2.36592	24.4878	57.9363
hsa-miR-573	1.82398e+06	0.0444865	0.771695	-2.46686	105224	259572
hsa-miR-20a-5p	529138	0.0450023	0.771695	62.0691	104150	1677.96
hsa-miR-4532	336570	0.0450025	0.771695	1711.04	67274.6	39.3181
hsa-miR-16-2-3p	565492	0.0455252	0.771695	-111.603	1004.4	112094
hsa-miR-5586-5p	2.34819e+06	0.0463966	0.771695	-2.26039	144043	325594
hsa-miR-199a-3p	4324.32	0.0466892	0.771695	5.02335	721.278	143.585
hsa-miR-3681-5p	430.343	0.046878	0.771695	-2.67562	23.4161	62.6525
hsa-miR-6131	2375.06	0.0475671	0.771695	-2.48501	136.301	338.71
hsa-miR-664b-3p	652.853	0.0477103	0.771695	-4.89727	22.1409	108.43
hsa-miR-548az-3p	622.754	0.0480562	0.771695	3.65711	97.8066	26.7443
hsa-miR-182-3p	12328.7	0.0485652	0.771695	-24.6823	96.0093	2369.74
hsa-miR-1243	2562.12	0.0489468	0.771695	-15.7888	30.5218	481.903
hsa-miR-5004-5p	571.275	0.0489694	0.771695	3.74527	90.1773	24.0776
hsa-miR-4425	7308.66	0.0489714	0.771695	-4.90086	247.715	1214.02
hsa-miR-3605-3p	10058.7	0.0494016	0.771695	-7.8831	226.468	1785.27

## Sheet: Table S2
miRNet gene targets for 11 differentially expressed miRNAs in CF
ID	Accession	Gene	Entrez	Experiment	Pubmed Ref
hsa-let-7b-5p	MIMAT0000063	ABCF1	23	CLASH	23622248
hsa-let-7b-5p	MIMAT0000063	ABL1	25	CLASH	23622248
hsa-let-7b-5p	MIMAT0000063	ACACA	31	CLASH//Proteomics	18668040|23622248
hsa-let-7b-5p	MIMAT0000063	ASIC1	41	CLASH	23622248
hsa-let-7b-5p	MIMAT0000063	ACPP	55	Proteomics	18668040
hsa-let-7b-5p	MIMAT0000063	ACTA1	58	PAR-CLIP	21572407
hsa-let-7b-5p	MIMAT0000063	ACTB	60	CLASH	23622248
hsa-let-7b-5p	MIMAT0000063	ACTG1	71	CLASH//Luciferase reporter assay//Reporter assay	15131085|23622248
hsa-let-7b-5p	MIMAT0000063	ACTN4	81	CLASH	23622248
hsa-let-7b-5p	MIMAT0000063	ACVR1	90	Luciferase reporter assay//Microarray//qRT-PCR	22995917
hsa-let-7b-5p	MIMAT0000063	ADCY1	107	CLASH	23622248
hsa-let-7b-5p	MIMAT0000063	ADH5	128	HITS-CLIP//PAR-CLIP	23313552|26701625|27292025
hsa-let-7b-5p	MIMAT0000063	AGL	178	Proteomics	18668040
hsa-let-7b-5p	MIMAT0000063	JAG1	182	CLASH	23622248
hsa-let-7b-5p	MIMAT0000063	AHR	196	PAR-CLIP	23592263
hsa-let-7b-5p	MIMAT0000063	AK4	205	PAR-CLIP	23446348|20371350
hsa-let-7b-5p	MIMAT0000063	AKT2	208	Luciferase reporter assay//qRT-PCR//Western blot	25288334
hsa-let-7b-5p	MIMAT0000063	AMD1	262	HITS-CLIP	23313552
hsa-let-7b-5p	MIMAT0000063	AMPH	273	CLASH	23622248
hsa-let-7b-5p	MIMAT0000063	SLC25A4	291	CLASH	23622248
hsa-let-7b-5p	MIMAT0000063	BIRC5	332	CLASH	23622248
hsa-let-7b-5p	MIMAT0000063	APRT	353	Proteomics	18668040
hsa-let-7b-5p	MIMAT0000063	AQP6	363	PAR-CLIP	27292025
hsa-let-7b-5p	MIMAT0000063	AR	367	CLASH	23622248
hsa-let-7b-5p	MIMAT0000063	ARCN1	372	Proteomics	18668040
hsa-let-7b-5p	MIMAT0000063	RHOB	388	Proteomics//pSILAC	18668040
hsa-let-7b-5p	MIMAT0000063	RHOG	391	Proteomics//pSILAC	18668040
hsa-let-7b-5p	MIMAT0000063	ASNA1	439	CLASH	23622248
hsa-let-7b-5p	MIMAT0000063	ASPA	443	CLASH	23622248
hsa-let-7b-5p	MIMAT0000063	ATOX1	475	CLASH	23622248
hsa-let-7b-5p	MIMAT0000063	ATP1A1	476	CLASH	23622248
hsa-let-7b-5p	MIMAT0000063	ATP2A2	488	CLASH//Proteomics	18668040|23622248
hsa-let-7b-5p	MIMAT0000063	ALDH7A1	501	CLASH	23622248
hsa-let-7b-5p	MIMAT0000063	ATP6V0A1	535	Proteomics//pSILAC	18668040
hsa-let-7b-5p	MIMAT0000063	AUP1	550	CLASH	23622248
hsa-let-7b-5p	MIMAT0000063	BACH1	571	PAR-CLIP	20371350
hsa-let-7b-5p	MIMAT0000063	BCAT1	586	CLASH	23622248
hsa-let-7b-5p	MIMAT0000063	CCND1	595	Annexin V-FITC//immunoblot//Immunoblot//Immunofluorescence//Luciferase reporter assay//Microarray//Northern blot//PAR-CLIP//qRT-PCR//Reporter assay//Western blot	18379589|20133835|23806108|23592263|26701625
hsa-let-7b-5p	MIMAT0000063	BCL7A	605	Microarray//qRT-PCR	18026111
hsa-let-7b-5p	MIMAT0000063	BFSP1	631	CLASH	23622248
hsa-let-7b-5p	MIMAT0000063	BGLAP	632	Proteomics	18668040
hsa-let-7b-5p	MIMAT0000063	PRDM1	639	Immunohistochemistry//Luciferase reporter assay//qRT-PCR//Western blot	20651244
hsa-let-7b-5p	MIMAT0000063	BMP7	655	CLASH	23622248
hsa-let-7b-5p	MIMAT0000063	POLR3D	661	HITS-CLIP	23313552
hsa-let-7b-5p	MIMAT0000063	BNIP3L	665	CLASH	23622248
hsa-let-7b-5p	MIMAT0000063	VPS51	738	Proteomics	18668040
hsa-let-7b-5p	MIMAT0000063	CA12	771	Proteomics	18668040
hsa-let-7b-5p	MIMAT0000063	CALU	813	PAR-CLIP	20371350
hsa-let-7b-5p	MIMAT0000063	CAPG	822	Proteomics//pSILAC	18668040
hsa-let-7b-5p	MIMAT0000063	CBFB	865	Microarray	17699775
hsa-let-7b-5p	MIMAT0000063	CCNA2	890	Immunoblot//Immunofluorescence//Luciferase reporter assay//qRT-PCR	18379589
hsa-let-7b-5p	MIMAT0000063	CCNB1	891	CLASH	23622248
hsa-let-7b-5p	MIMAT0000063	CCND2	894	Immunohistochemistry//Luciferase reporter assay//qRT-PCR//QRTPCR//Western blot	17699775|17942906|23482325
hsa-let-7b-5p	MIMAT0000063	CCND3	896	CLASH	23622248
hsa-let-7b-5p	MIMAT0000063	CCNF	899	CLASH//Microarray	17699775|23622248
hsa-let-7b-5p	MIMAT0000063	CCNG1	900	CLASH	23622248
hsa-let-7b-5p	MIMAT0000063	CCNT2	905	PAR-CLIP	21572407
hsa-let-7b-5p	MIMAT0000063	ENTPD6	955	CLASH	23622248
hsa-let-7b-5p	MIMAT0000063	CD59	966	PAR-CLIP	23446348|20371350
hsa-let-7b-5p	MIMAT0000063	CD81	975	CLASH	23622248
hsa-let-7b-5p	MIMAT0000063	CD151	977	CLASH	23622248
hsa-let-7b-5p	MIMAT0000063	CDC25A	993	Immunohistochemistry//Luciferase reporter assay//Microarray//qRT-PCR//Western blot	19966857|17699775
hsa-let-7b-5p	MIMAT0000063	CDC34	997	Immunoblot//Luciferase reporter assay//Microarray//qRT-PCR//Western blot	19126550|17699775|21252116
hsa-let-7b-5p	MIMAT0000063	CDK6	1021	Luciferase reporter assay//Microarray//Western blot	17699775
hsa-let-7b-5p	MIMAT0000063	CDKN1A	1026	Immunoblot//Microarray//PAR-CLIP//qRT-PCR	21572407|25578966
hsa-let-7b-5p	MIMAT0000063	CDKN1B	1027	Immunoblot//Microarray//qRT-PCR	25578966
hsa-let-7b-5p	MIMAT0000063	CENPB	1059	Proteomics	18668040
hsa-let-7b-5p	MIMAT0000063	CHD1	1105	Proteomics	18668040
hsa-let-7b-5p	MIMAT0000063	CHD3	1107	CLASH//Proteomics	18668040|23622248
hsa-let-7b-5p	MIMAT0000063	CHD4	1108	CLASH//Proteomics	18668040|23622248
hsa-let-7b-5p	MIMAT0000063	CKB	1152	CLASH	23622248
hsa-let-7b-5p	MIMAT0000063	CKS2	1164	CLASH	23622248
hsa-let-7b-5p	MIMAT0000063	AP1S1	1174	PAR-CLIP	23592263|26701625
hsa-let-7b-5p	MIMAT0000063	COL3A1	1281	Luciferase reporter assay//Microarray//qRT-PCR	22995917
hsa-let-7b-5p	MIMAT0000063	COL8A1	1295	PAR-CLIP	23592263
hsa-let-7b-5p	MIMAT0000063	COX6B1	1340	HITS-CLIP	23706177
hsa-let-7b-5p	MIMAT0000063	COX7B	1349	Proteomics	18668040
hsa-let-7b-5p	MIMAT0000063	CRKL	1399	Proteomics	18668040
hsa-let-7b-5p	MIMAT0000063	CRX	1406	PAR-CLIP	26701625
hsa-let-7b-5p	MIMAT0000063	CRY2	1408	PAR-CLIP	23592263|26701625
hsa-let-7b-5p	MIMAT0000063	CS	1431	Proteomics	18668040
hsa-let-7b-5p	MIMAT0000063	CSNK1D	1453	Proteomics//pSILAC	18668040
hsa-let-7b-5p	MIMAT0000063	CSNK2A1	1457	CLASH	23622248
hsa-let-7b-5p	MIMAT0000063	CTBP2	1488	CLASH	23622248
hsa-let-7b-5p	MIMAT0000063	CTPS1	1503	HITS-CLIP//Proteomics	18668040|23313552
hsa-let-7b-5p	MIMAT0000063	CUX1	1523	CLASH	23622248
hsa-let-7b-5p	MIMAT0000063	CYP1A2	1544	CLASH	23622248
hsa-let-7b-5p	MIMAT0000063	CYP2J2	1573	Luciferase reporter assay//qRT-PCR//Western blot	22761738
hsa-let-7b-5p	MIMAT0000063	DCTD	1635	CLASH	23622248
hsa-let-7b-5p	MIMAT0000063	DHX9	1660	CLASH	23622248
hsa-let-7b-5p	MIMAT0000063	DDX10	1662	Proteomics	18668040
hsa-let-7b-5p	MIMAT0000063	DFFA	1676	CLASH	23622248
hsa-let-7b-5p	MIMAT0000063	TIMM8A	1678	Proteomics	18668040
hsa-let-7b-5p	MIMAT0000063	DIAPH1	1729	CLASH//Proteomics	18668040|23622248
hsa-let-7b-5p	MIMAT0000063	DLAT	1737	Proteomics	18668040
hsa-let-7b-5p	MIMAT0000063	DMD	1756	Microarray	17699775
hsa-let-7b-5p	MIMAT0000063	DNA2	1763	PAR-CLIP	23446348
hsa-let-7b-5p	MIMAT0000063	DNAH9	1770	HITS-CLIP	23706177
hsa-let-7b-5p	MIMAT0000063	DYNC1H1	1778	CLASH	23622248
hsa-let-7b-5p	MIMAT0000063	DRG2	1819	Proteomics	18668040
hsa-let-7b-5p	MIMAT0000063	ARID3A	1820	Microarray//PAR-CLIP	17699775|23592263
hsa-let-7b-5p	MIMAT0000063	RCAN1	1827	Microarray	17699775
hsa-let-7b-5p	MIMAT0000063	DSG2	1829	Proteomics	18668040
hsa-let-7b-5p	MIMAT0000063	DSP	1832	CLASH//Proteomics//pSILAC	18668040|23622248
hsa-let-7b-5p	MIMAT0000063	DUSP1	1843	PAR-CLIP	21572407
hsa-let-7b-5p	MIMAT0000063	DVL3	1857	PAR-CLIP	23446348
hsa-let-7b-5p	MIMAT0000063	E2F2	1870	Immunofluorescence//Luciferase reporter assay//qRT-PCR//Western blot	27520092
hsa-let-7b-5p	MIMAT0000063	E2F3	1871	CLASH	23622248
hsa-let-7b-5p	MIMAT0000063	E2F5	1875	Microarray	17699775
hsa-let-7b-5p	MIMAT0000063	E2F6	1876	Microarray//PAR-CLIP	17699775|20371350
hsa-let-7b-5p	MIMAT0000063	EDN1	1906	PAR-CLIP	23592263
hsa-let-7b-5p	MIMAT0000063	EEF1A1	1915	CLASH	23622248
hsa-let-7b-5p	MIMAT0000063	EEF2	1938	CLASH	23622248
hsa-let-7b-5p	MIMAT0000063	EIF4A1	1973	Proteomics	18668040
hsa-let-7b-5p	MIMAT0000063	EIF4A2	1974	Proteomics	18668040
hsa-let-7b-5p	MIMAT0000063	EIF4G2	1982	PAR-CLIP//Proteomics	18668040|23592263|21572407|27292025
hsa-let-7b-5p	MIMAT0000063	ELK4	2005	CLASH	23622248
hsa-let-7b-5p	MIMAT0000063	ENG	2022	Proteomics	18668040
hsa-let-7b-5p	MIMAT0000063	EP300	2033	CLASH	23622248
hsa-let-7b-5p	MIMAT0000063	EPHA4	2043	PAR-CLIP	21572407
hsa-let-7b-5p	MIMAT0000063	ERCC1	2067	CLASH	23622248
hsa-let-7b-5p	MIMAT0000063	ETFA	2108	CLASH	23622248
hsa-let-7b-5p	MIMAT0000063	EZH2	2146	qRT-PCR//Western blot	25611389
hsa-let-7b-5p	MIMAT0000063	F2	2147	Proteomics	18668040
hsa-let-7b-5p	MIMAT0000063	FANCD2	2177	CLASH	23622248
hsa-let-7b-5p	MIMAT0000063	ACSL1	2180	Proteomics	18668040
hsa-let-7b-5p	MIMAT0000063	FEN1	2237	CLASH	23622248
hsa-let-7b-5p	MIMAT0000063	FLII	2314	CLASH	23622248
hsa-let-7b-5p	MIMAT0000063	FLNA	2316	CLASH	23622248
hsa-let-7b-5p	MIMAT0000063	FMO4	2329	HITS-CLIP	23824327
hsa-let-7b-5p	MIMAT0000063	FPR1	2357	HITS-CLIP	23313552
hsa-let-7b-5p	MIMAT0000063	FXN	2395	PAR-CLIP	23592263
hsa-let-7b-5p	MIMAT0000063	GABPB1	2553	HITS-CLIP//PAR-CLIP	23592263|23313552
hsa-let-7b-5p	MIMAT0000063	GALNT2	2590	Proteomics	18668040
hsa-let-7b-5p	MIMAT0000063	GAPDH	2597	CLASH	23622248
hsa-let-7b-5p	MIMAT0000063	GATA6	2627	CLASH	23622248
hsa-let-7b-5p	MIMAT0000063	GATM	2628	PAR-CLIP	26701625
hsa-let-7b-5p	MIMAT0000063	NR6A1	2649	PAR-CLIP	23592263
hsa-let-7b-5p	MIMAT0000063	GLB1	2720	Proteomics	18668040
hsa-let-7b-5p	MIMAT0000063	GLO1	2739	PAR-CLIP//Proteomics	18668040|23592263
hsa-let-7b-5p	MIMAT0000063	GNAS	2778	CLASH	23622248
hsa-let-7b-5p	MIMAT0000063	GNB1	2782	CLASH	23622248
hsa-let-7b-5p	MIMAT0000063	GNG5	2787	PAR-CLIP	20371350|27292025
hsa-let-7b-5p	MIMAT0000063	GOLGA4	2803	PAR-CLIP	20371350
hsa-let-7b-5p	MIMAT0000063	GPI	2821	CLASH	23622248
hsa-let-7b-5p	MIMAT0000063	GPM6B	2824	CLASH	23622248
hsa-let-7b-5p	MIMAT0000063	GPX7	2882	Microarray	17699775
hsa-let-7b-5p	MIMAT0000063	GSK3A	2931	CLASH	23622248
hsa-let-7b-5p	MIMAT0000063	GSPT1	2935	Proteomics	18668040
hsa-let-7b-5p	MIMAT0000063	GSR	2936	CLASH//Proteomics	18668040|23622248
hsa-let-7b-5p	MIMAT0000063	GTF2I	2969	Microarray	17699775
hsa-let-7b-5p	MIMAT0000063	GTF3C1	2975	CLASH	23622248
hsa-let-7b-5p	MIMAT0000063	GYG1	2992	CLASH	23622248
hsa-let-7b-5p	MIMAT0000063	GYS1	2997	Proteomics//pSILAC	18668040
hsa-let-7b-5p	MIMAT0000063	GYS2	2998	Proteomics	18668040
hsa-let-7b-5p	MIMAT0000063	HIST1H1C	3006	CLASH	23622248
hsa-let-7b-5p	MIMAT0000063	HIST1H2BD	3017	PAR-CLIP	24398324|23446348
hsa-let-7b-5p	MIMAT0000063	HADHA	3030	CLASH	23622248
hsa-let-7b-5p	MIMAT0000063	HARS	3035	CLASH	23622248
hsa-let-7b-5p	MIMAT0000063	HCFC1	3054	CLASH	23622248
hsa-let-7b-5p	MIMAT0000063	HTT	3064	CLASH	23622248
hsa-let-7b-5p	MIMAT0000063	HELLS	3070	Proteomics	18668040
hsa-let-7b-5p	MIMAT0000063	HIF1A	3091	CLASH	23622248
hsa-let-7b-5p	MIMAT0000063	HK1	3098	CLASH	23622248
hsa-let-7b-5p	MIMAT0000063	HMGB1	3146	CLASH	23622248
hsa-let-7b-5p	MIMAT0000063	HMGCS1	3157	CLASH	23622248
hsa-let-7b-5p	MIMAT0000063	HMGA1	3159	CLASH//HITS-CLIP//Luciferase reporter assay//Microarray//PAR-CLIP//Proteomics//pSILAC//qRT-PCR//Western blot	18668040|23622248|23798998|23592263|23313552
hsa-let-7b-5p	MIMAT0000063	HNRNPF	3185	CLASH	23622248
hsa-let-7b-5p	MIMAT0000063	HNRNPL	3191	CLASH	23622248
hsa-let-7b-5p	MIMAT0000063	HOXD11	3237	CLASH	23622248
hsa-let-7b-5p	MIMAT0000063	HRAS	3265	Immunoblot//qRT-PCR//Western blot	21252116
hsa-let-7b-5p	MIMAT0000063	AGFG2	3268	CLASH	23622248
hsa-let-7b-5p	MIMAT0000063	HES1	3280	CLASH	23622248
hsa-let-7b-5p	MIMAT0000063	HSF2	3298	CLASH	23622248
hsa-let-7b-5p	MIMAT0000063	HSPA1B	3304	CLASH	23622248
hsa-let-7b-5p	MIMAT0000063	HSPA8	3312	CLASH	23622248
hsa-let-7b-5p	MIMAT0000063	HSP90AA1	3320	CLASH	23622248
hsa-let-7b-5p	MIMAT0000063	IGSF3	3321	Proteomics	18668040
hsa-let-7b-5p	MIMAT0000063	IDI1	3422	Proteomics	18668040
hsa-let-7b-5p	MIMAT0000063	IFNB1	3456	ELISA//Luciferase reporter assay//qRT-PCR	20130213
hsa-let-7b-5p	MIMAT0000063	IFRD1	3475	Proteomics//pSILAC	18668040
hsa-let-7b-5p	MIMAT0000063	IGF1R	3480	Immunohistochemistry//Luciferase reporter assay//PAR-CLIP//QRTPCR//Western blot	23482325|23592263|24398324|23446348|21572407
hsa-let-7b-5p	MIMAT0000063	IGHMBP2	3508	CLASH	23622248
hsa-let-7b-5p	MIMAT0000063	RBPJ	3516	CLASH	23622248
hsa-let-7b-5p	MIMAT0000063	IL6R	3570	PAR-CLIP	27292025
hsa-let-7b-5p	MIMAT0000063	CXCL8	3576	PAR-CLIP	26701625
hsa-let-7b-5p	MIMAT0000063	IMPDH1	3614	Proteomics	18668040
hsa-let-7b-5p	MIMAT0000063	IMPDH2	3615	Proteomics	18668040
hsa-let-7b-5p	MIMAT0000063	INPPL1	3636	Proteomics	18668040
hsa-let-7b-5p	MIMAT0000063	ITGA3	3675	HITS-CLIP	23706177|23313552
hsa-let-7b-5p	MIMAT0000063	ITGB5	3693	CLASH	23622248
hsa-let-7b-5p	MIMAT0000063	KCNC4	3749	CLASH	23622248
hsa-let-7b-5p	MIMAT0000063	KIF2A	3796	Proteomics	18668040
hsa-let-7b-5p	MIMAT0000063	KIFC1	3833	CLASH	23622248
hsa-let-7b-5p	MIMAT0000063	KPNA5	3841	HITS-CLIP//PAR-CLIP	24398324|23446348|21572407|20371350
hsa-let-7b-5p	MIMAT0000063	TNPO1	3842	CLASH	23622248
hsa-let-7b-5p	MIMAT0000063	RPSA	3921	CLASH	23622248
hsa-let-7b-5p	MIMAT0000063	LBR	3930	Proteomics	18668040
hsa-let-7b-5p	MIMAT0000063	LDLR	3949	Proteomics	18668040
hsa-let-7b-5p	MIMAT0000063	LPL	4023	Proteomics	18668040
hsa-let-7b-5p	MIMAT0000063	LTA4H	4048	CLASH	23622248
hsa-let-7b-5p	MIMAT0000063	LYN	4067	PAR-CLIP	23592263
hsa-let-7b-5p	MIMAT0000063	MAB21L1	4081	CLASH	23622248
hsa-let-7b-5p	MIMAT0000063	MXD1	4084	PAR-CLIP	21572407
hsa-let-7b-5p	MIMAT0000063	MAGEA3	4102	PAR-CLIP	27292025
hsa-let-7b-5p	MIMAT0000063	MAGEA6	4105	PAR-CLIP	27292025
hsa-let-7b-5p	MIMAT0000063	MAGEA12	4111	PAR-CLIP	27292025
hsa-let-7b-5p	MIMAT0000063	MAP4	4134	CLASH	23622248
hsa-let-7b-5p	MIMAT0000063	MARS	4141	Proteomics	18668040
hsa-let-7b-5p	MIMAT0000063	MCM4	4173	CLASH	23622248
hsa-let-7b-5p	MIMAT0000063	MCM7	4176	CLASH	23622248
hsa-let-7b-5p	MIMAT0000063	MDM4	4194	CLASH//PAR-CLIP	23622248|23592263|24398324
hsa-let-7b-5p	MIMAT0000063	MEF2C	4208	CLASH	23622248
hsa-let-7b-5p	MIMAT0000063	MEF2D	4209	PAR-CLIP	26701625
hsa-let-7b-5p	MIMAT0000063	MEIS3P1	4213	PAR-CLIP	23592263
hsa-let-7b-5p	MIMAT0000063	CD99	4267	CLASH	23622248
hsa-let-7b-5p	MIMAT0000063	MIPEP	4285	Proteomics	18668040
hsa-let-7b-5p	MIMAT0000063	MLLT1	4298	Proteomics//pSILAC	18668040
hsa-let-7b-5p	MIMAT0000063	MOV10	4343	CLASH	23622248
hsa-let-7b-5p	MIMAT0000063	MPG	4350	Proteomics	18668040
hsa-let-7b-5p	MIMAT0000063	ABCC1	4363	Proteomics	18668040
hsa-let-7b-5p	MIMAT0000063	MSI1	4440	CLASH	23622248
hsa-let-7b-5p	MIMAT0000063	MSN	4478	CLASH	23622248
hsa-let-7b-5p	MIMAT0000063	ATP6	4508	CLASH	23622248
hsa-let-7b-5p	MIMAT0000063	COX1	4512	CLASH	23622248
hsa-let-7b-5p	MIMAT0000063	COX2	4513	CLASH	23622248
hsa-let-7b-5p	MIMAT0000063	COX3	4514	CLASH	23622248
hsa-let-7b-5p	MIMAT0000063	ND1	4535	CLASH	23622248
hsa-let-7b-5p	MIMAT0000063	ND2	4536	CLASH	23622248
hsa-let-7b-5p	MIMAT0000063	ND4	4538	CLASH	23622248
hsa-let-7b-5p	MIMAT0000063	ND4L	4539	CLASH	23622248
hsa-let-7b-5p	MIMAT0000063	ND5	4540	CLASH	23622248
hsa-let-7b-5p	MIMAT0000063	MTRR	4552	Proteomics//pSILAC	18668040
hsa-let-7b-5p	MIMAT0000063	MYC	4609	CLASH//TRAP	23622248|24510096
hsa-let-7b-5p	MIMAT0000063	MYO1C	4641	CLASH	23622248
hsa-let-7b-5p	MIMAT0000063	MYO1E	4643	Proteomics	18668040
hsa-let-7b-5p	MIMAT0000063	NACA	4666	CLASH	23622248
hsa-let-7b-5p	MIMAT0000063	NAP1L1	4673	HITS-CLIP	19536157
hsa-let-7b-5p	MIMAT0000063	NDUFA10	4705	CLASH	23622248
hsa-let-7b-5p	MIMAT0000063	NEDD4	4734	Proteomics//pSILAC	18668040
hsa-let-7b-5p	MIMAT0000063	NFATC1	4772	CLASH	23622248
hsa-let-7b-5p	MIMAT0000063	NFATC3	4775	CLASH	23622248
hsa-let-7b-5p	MIMAT0000063	NFKBIA	4792	CLASH	23622248
hsa-let-7b-5p	MIMAT0000063	NME4	4833	CLASH	23622248
hsa-let-7b-5p	MIMAT0000063	CNOT2	4848	CLASH	23622248
hsa-let-7b-5p	MIMAT0000063	SLC11A2	4891	HITS-CLIP//PAR-CLIP	23592263|23313552
hsa-let-7b-5p	MIMAT0000063	NRAS	4893	Immunohistochemistry//Luciferase reporter assay//Proteomics//qRT-PCR	17699775|19966857|18668040
hsa-let-7b-5p	MIMAT0000063	NRDC	4898	CLASH	23622248
hsa-let-7b-5p	MIMAT0000063	NUCB2	4925	PAR-CLIP	23592263
hsa-let-7b-5p	MIMAT0000063	NVL	4931	Proteomics	18668040
hsa-let-7b-5p	MIMAT0000063	OPRL1	4987	PAR-CLIP	22012620
hsa-let-7b-5p	MIMAT0000063	ORC4	5000	Proteomics	18668040
hsa-let-7b-5p	MIMAT0000063	OXA1L	5018	Proteomics	18668040
hsa-let-7b-5p	MIMAT0000063	PA2G4	5036	CLASH	23622248
hsa-let-7b-5p	MIMAT0000063	PAFAH1B3	5050	Proteomics	18668040
hsa-let-7b-5p	MIMAT0000063	PAFAH2	5051	HITS-CLIP	19536157
hsa-let-7b-5p	MIMAT0000063	PAK1	5058	CLASH	23622248
hsa-let-7b-5p	MIMAT0000063	PAX3	5077	CLASH	23622248
hsa-let-7b-5p	MIMAT0000063	PBX2	5089	PAR-CLIP	26701625
hsa-let-7b-5p	MIMAT0000063	PCBP2	5094	CLASH	23622248
hsa-let-7b-5p	MIMAT0000063	PCCB	5096	Proteomics	18668040
hsa-let-7b-5p	MIMAT0000063	PCYT1A	5130	Proteomics	18668040
hsa-let-7b-5p	MIMAT0000063	PDGFB	5155	PAR-CLIP	27292025
hsa-let-7b-5p	MIMAT0000063	PDGFRA	5156	Luciferase reporter assay//Microarray//qRT-PCR	17942906|22995917
hsa-let-7b-5p	MIMAT0000063	PDK1	5163	Proteomics	18668040
hsa-let-7b-5p	MIMAT0000063	PER1	5187	CLASH	23622248
hsa-let-7b-5p	MIMAT0000063	PEX6	5190	CLASH	23622248
hsa-let-7b-5p	MIMAT0000063	PFKM	5213	CLASH	23622248
hsa-let-7b-5p	MIMAT0000063	PFN1	5216	CLASH	23622248
hsa-let-7b-5p	MIMAT0000063	PGM1	5236	CLASH	23622248
hsa-let-7b-5p	MIMAT0000063	PGM3	5238	Proteomics	18668040
hsa-let-7b-5p	MIMAT0000063	PHKA1	5255	CLASH	23622248
hsa-let-7b-5p	MIMAT0000063	PLAGL2	5326	Microarray//PAR-CLIP	17699775|23592263|26701625
hsa-let-7b-5p	MIMAT0000063	PLCB3	5331	Proteomics	18668040
hsa-let-7b-5p	MIMAT0000063	PLCG2	5336	PAR-CLIP	24398324|23446348
hsa-let-7b-5p	MIMAT0000063	PLK1	5347	CLASH	23622248
hsa-let-7b-5p	MIMAT0000063	PMAIP1	5366	PAR-CLIP	23592263
hsa-let-7b-5p	MIMAT0000063	2019-09-04	5414	Proteomics	18668040
hsa-let-7b-5p	MIMAT0000063	POLD2	5425	Proteomics//pSILAC	18668040
hsa-let-7b-5p	MIMAT0000063	POLR2A	5430	CLASH	23622248
hsa-let-7b-5p	MIMAT0000063	POLR2C	5432	Proteomics//pSILAC	18668040
hsa-let-7b-5p	MIMAT0000063	POLR2D	5433	PAR-CLIP	23592263|21572407|26701625
hsa-let-7b-5p	MIMAT0000063	POLR2H	5437	Proteomics	18668040
hsa-let-7b-5p	MIMAT0000063	POLR2L	5441	Proteomics	18668040
hsa-let-7b-5p	MIMAT0000063	PPID	5481	Proteomics	18668040
hsa-let-7b-5p	MIMAT0000063	PPM1G	5496	Proteomics	18668040
hsa-let-7b-5p	MIMAT0000063	PPP1R7	5510	Proteomics//pSILAC	18668040
hsa-let-7b-5p	MIMAT0000063	PPP2R2A	5520	CLASH//PAR-CLIP	23622248|23446348
hsa-let-7b-5p	MIMAT0000063	PPP2R5E	5529	CLASH	23622248
hsa-let-7b-5p	MIMAT0000063	PRIM1	5557	Proteomics//pSILAC	18668040
hsa-let-7b-5p	MIMAT0000063	PRIM2	5558	HITS-CLIP	23706177
hsa-let-7b-5p	MIMAT0000063	PRKAA2	5563	CLASH	23622248
hsa-let-7b-5p	MIMAT0000063	PRKAR2A	5576	Proteomics	18668040
hsa-let-7b-5p	MIMAT0000063	PRKD1	5587	CLASH	23622248
hsa-let-7b-5p	MIMAT0000063	MAPK1	5594	CLASH	23622248
hsa-let-7b-5p	MIMAT0000063	MAPK6	5597	PAR-CLIP	21572407
hsa-let-7b-5p	MIMAT0000063	MAP2K2	5605	Proteomics	18668040
hsa-let-7b-5p	MIMAT0000063	MAP2K7	5609	PAR-CLIP	23592263|26701625
hsa-let-7b-5p	MIMAT0000063	PRPS1	5631	Proteomics	18668040
hsa-let-7b-5p	MIMAT0000063	PSMD9	5715	Proteomics	18668040
hsa-let-7b-5p	MIMAT0000063	PTGFRN	5738	CLASH	23622248
hsa-let-7b-5p	MIMAT0000063	PTGS2	5743	Proteomics//pSILAC	18668040
hsa-let-7b-5p	MIMAT0000063	PVR	5817	Proteomics	18668040
hsa-let-7b-5p	MIMAT0000063	PCYT2	5833	CLASH	23622248
hsa-let-7b-5p	MIMAT0000063	QARS	5859	Proteomics	18668040
hsa-let-7b-5p	MIMAT0000063	QDPR	5860	PAR-CLIP	23592263
hsa-let-7b-5p	MIMAT0000063	RALB	5899	CLASH	23622248
hsa-let-7b-5p	MIMAT0000063	RBBP6	5930	CLASH	23622248
hsa-let-7b-5p	MIMAT0000063	RDX	5962	PAR-CLIP//Proteomics	18668040|23446348|21572407|26701625
hsa-let-7b-5p	MIMAT0000063	DPF2	5977	Proteomics	18668040
hsa-let-7b-5p	MIMAT0000063	RFC2	5982	HITS-CLIP	23706177
hsa-let-7b-5p	MIMAT0000063	RHD	6007	HITS-CLIP//PAR-CLIP	23592263|23706177|23313552
hsa-let-7b-5p	MIMAT0000063	BRD2	6046	CLASH	23622248
hsa-let-7b-5p	MIMAT0000063	RPL12	6136	CLASH	23622248
hsa-let-7b-5p	MIMAT0000063	RPL18	6141	CLASH	23622248
hsa-let-7b-5p	MIMAT0000063	RPL18A	6142	CLASH	23622248
hsa-let-7b-5p	MIMAT0000063	MRPL12	6182	PAR-CLIP	23592263
hsa-let-7b-5p	MIMAT0000063	RPS4X	6191	CLASH	23622248
hsa-let-7b-5p	MIMAT0000063	RPS24	6229	CLASH	23622248
hsa-let-7b-5p	MIMAT0000063	RRAD	6236	PAR-CLIP	22012620
hsa-let-7b-5p	MIMAT0000063	RRBP1	6238	CLASH	23622248
hsa-let-7b-5p	MIMAT0000063	RRM1	6240	PAR-CLIP	23592263
hsa-let-7b-5p	MIMAT0000063	RRM2	6241	Microarray//PAR-CLIP//Proteomics	17699775|18668040|21572407
hsa-let-7b-5p	MIMAT0000063	RXRB	6257	CLASH	23622248
hsa-let-7b-5p	MIMAT0000063	SAFB	6294	CLASH	23622248
hsa-let-7b-5p	MIMAT0000063	SALL2	6297	CLASH	23622248
hsa-let-7b-5p	MIMAT0000063	SC5D	6309	CLASH	23622248
hsa-let-7b-5p	MIMAT0000063	ATXN2	6311	CLASH//HITS-CLIP	23622248|23313552
hsa-let-7b-5p	MIMAT0000063	SCD	6319	CLASH//Proteomics	18668040|23622248
hsa-let-7b-5p	MIMAT0000063	SEMG2	6407	Proteomics	18668040
hsa-let-7b-5p	MIMAT0000063	SKI	6497	CLASH	23622248
hsa-let-7b-5p	MIMAT0000063	SLC1A4	6509	Proteomics//pSILAC	18668040
hsa-let-7b-5p	MIMAT0000063	SLC20A1	6574	PAR-CLIP	23592263|20371350
hsa-let-7b-5p	MIMAT0000063	SLC25A1	6576	Proteomics	18668040
hsa-let-7b-5p	MIMAT0000063	SMARCA1	6594	Proteomics	18668040
hsa-let-7b-5p	MIMAT0000063	SMARCA4	6597	CLASH//Proteomics	18668040|23622248
hsa-let-7b-5p	MIMAT0000063	SMARCB1	6598	CLASH	23622248
hsa-let-7b-5p	MIMAT0000063	SMARCC1	6599	Proteomics	18668040
hsa-let-7b-5p	MIMAT0000063	SMARCC2	6601	CLASH	23622248
hsa-let-7b-5p	MIMAT0000063	SMARCD1	6602	CLASH//Proteomics	18668040|23622248
hsa-let-7b-5p	MIMAT0000063	SUMO2	6613	CLASH	23622248
hsa-let-7b-5p	MIMAT0000063	SNRPA	6626	CLASH	23622248
hsa-let-7b-5p	MIMAT0000063	SNRPE	6635	CLASH	23622248
hsa-let-7b-5p	MIMAT0000063	SOD2	6648	PAR-CLIP	22012620
hsa-let-7b-5p	MIMAT0000063	SON	6651	CLASH	23622248
hsa-let-7b-5p	MIMAT0000063	SOX9	6662	Microarray	17699775
hsa-let-7b-5p	MIMAT0000063	SP1	6667	CLASH	23622248
hsa-let-7b-5p	MIMAT0000063	SP100	6672	Proteomics	18668040
hsa-let-7b-5p	MIMAT0000063	SPN	6693	CLASH	23622248
hsa-let-7b-5p	MIMAT0000063	SPR	6697	Proteomics	18668040
hsa-let-7b-5p	MIMAT0000063	SPTBN2	6712	CLASH	23622248
hsa-let-7b-5p	MIMAT0000063	TROVE2	6738	Proteomics	18668040
hsa-let-7b-5p	MIMAT0000063	SSR1	6745	Microarray	17699775
hsa-let-7b-5p	MIMAT0000063	ST13	6767	CLASH	23622248
hsa-let-7b-5p	MIMAT0000063	STAT2	6773	HITS-CLIP	23706177
hsa-let-7b-5p	MIMAT0000063	STIM1	6786	Proteomics	18668040
hsa-let-7b-5p	MIMAT0000063	STK4	6789	PAR-CLIP	23446348
hsa-let-7b-5p	MIMAT0000063	AURKA	6790	Microarray//Proteomics	17699775|18668040
hsa-let-7b-5p	MIMAT0000063	STRN	6801	PAR-CLIP	24398324|20371350
hsa-let-7b-5p	MIMAT0000063	STX3	6809	PAR-CLIP	27292025
hsa-let-7b-5p	MIMAT0000063	SUOX	6821	PAR-CLIP	21572407
hsa-let-7b-5p	MIMAT0000063	SURF4	6836	PAR-CLIP	20371350
hsa-let-7b-5p	MIMAT0000063	SYT1	6857	PAR-CLIP	26701625
hsa-let-7b-5p	MIMAT0000063	TAF9	6880	Proteomics	18668040
hsa-let-7b-5p	MIMAT0000063	TCOF1	6949	Proteomics	18668040
hsa-let-7b-5p	MIMAT0000063	TGFBR1	7046	ELISA//GFP reporter assay//Western blot	24978044
hsa-let-7b-5p	MIMAT0000063	TGFBR3	7049	PAR-CLIP	21572407
hsa-let-7b-5p	MIMAT0000063	THBS1	7057	PAR-CLIP//Proteomics//pSILAC	18668040|24398324
hsa-let-7b-5p	MIMAT0000063	TIAM1	7074	CLASH	23622248
hsa-let-7b-5p	MIMAT0000063	TJP1	7082	CLASH	23622248
hsa-let-7b-5p	MIMAT0000063	TLN1	7094	CLASH	23622248
hsa-let-7b-5p	MIMAT0000063	TLR4	7099	Luciferase reporter assay	23437218
hsa-let-7b-5p	MIMAT0000063	NR2E1	7101	immunoblot//Luciferase reporter assay//Northern blot//Western blot	20133835
hsa-let-7b-5p	MIMAT0000063	TRAPPC10	7109	PAR-CLIP	26701625
hsa-let-7b-5p	MIMAT0000063	TPBG	7162	Proteomics	18668040
hsa-let-7b-5p	MIMAT0000063	TPD52L2	7165	CLASH	23622248
hsa-let-7b-5p	MIMAT0000063	TPM4	7171	CLASH	23622248
hsa-let-7b-5p	MIMAT0000063	TPP2	7174	Proteomics	18668040
hsa-let-7b-5p	MIMAT0000063	TPT1	7178	CLASH	23622248
hsa-let-7b-5p	MIMAT0000063	TST	7263	Proteomics	18668040
hsa-let-7b-5p	MIMAT0000063	TUBB2A	7280	PAR-CLIP	23592263
hsa-let-7b-5p	MIMAT0000063	TYMS	7298	Proteomics//pSILAC	18668040
hsa-let-7b-5p	MIMAT0000063	UBA1	7317	CLASH	23622248
hsa-let-7b-5p	MIMAT0000063	UBE2A	7319	CLASH	23622248
hsa-let-7b-5p	MIMAT0000063	UBE2D2	7322	Proteomics	18668040
hsa-let-7b-5p	MIMAT0000063	UBE2D3	7323	Proteomics	18668040
hsa-let-7b-5p	MIMAT0000063	UBE2I	7329	Proteomics	18668040
hsa-let-7b-5p	MIMAT0000063	SUMO1	7341	PAR-CLIP	24398324
hsa-let-7b-5p	MIMAT0000063	UGT8	7368	Proteomics//pSILAC	18668040
hsa-let-7b-5p	MIMAT0000063	UCK2	7371	Proteomics	18668040
hsa-let-7b-5p	MIMAT0000063	UTRN	7402	CLASH	23622248
hsa-let-7b-5p	MIMAT0000063	VCL	7414	PAR-CLIP	23592263
hsa-let-7b-5p	MIMAT0000063	YWHAE	7531	CLASH	23622248
hsa-let-7b-5p	MIMAT0000063	YWHAZ	7534	CLASH//PAR-CLIP	23622248|23592263
hsa-let-7b-5p	MIMAT0000063	ZNF3	7551	CLASH	23622248
hsa-let-7b-5p	MIMAT0000063	ZNF8	7554	PAR-CLIP	23592263
hsa-let-7b-5p	MIMAT0000063	ZNF28	7576	PAR-CLIP	23592263
hsa-let-7b-5p	MIMAT0000063	ZNF148	7707	CLASH	23622248
hsa-let-7b-5p	MIMAT0000063	ZMYM2	7750	CLASH	23622248
hsa-let-7b-5p	MIMAT0000063	ZNF200	7752	PAR-CLIP	21572407|20371350
hsa-let-7b-5p	MIMAT0000063	ZNF207	7756	CLASH	23622248
hsa-let-7b-5p	MIMAT0000063	SLC30A1	7779	Proteomics	18668040
hsa-let-7b-5p	MIMAT0000063	BTG2	7832	CLASH	23622248
hsa-let-7b-5p	MIMAT0000063	PXDN	7837	Proteomics//pSILAC	18668040
hsa-let-7b-5p	MIMAT0000063	BRPF1	7862	CLASH	23622248
hsa-let-7b-5p	MIMAT0000063	PRRC2A	7916	CLASH//Proteomics//pSILAC	18668040|23622248
hsa-let-7b-5p	MIMAT0000063	BAG6	7917	CLASH	23622248
hsa-let-7b-5p	MIMAT0000063	ARHGEF5	7984	CLASH	23622248
hsa-let-7b-5p	MIMAT0000063	UBXN8	7993	Proteomics	18668040
hsa-let-7b-5p	MIMAT0000063	NUP214	8021	CLASH//Proteomics	18668040|23622248
hsa-let-7b-5p	MIMAT0000063	MLLT10	8028	PAR-CLIP	23592263|27292025
hsa-let-7b-5p	MIMAT0000063	PDHX	8050	Proteomics	18668040
hsa-let-7b-5p	MIMAT0000063	PTP4A2	8073	CLASH	23622248
hsa-let-7b-5p	MIMAT0000063	KMT2D	8085	PAR-CLIP	24398324|21572407
hsa-let-7b-5p	MIMAT0000063	HMGA2	8091	HITS-CLIP//Immunohistochemistry//Luciferase reporter assay//Microarray//PAR-CLIP//qRT-PCR//QRTPCR//Western blot	17437991|23482325|23318420|20371350|21572407|25600877|26701625
hsa-let-7b-5p	MIMAT0000063	COIL	8161	PAR-CLIP//Proteomics	18668040|23446348|21572407|20371350
hsa-let-7b-5p	MIMAT0000063	NCOA3	8202	PAR-CLIP	24398324|26701625
hsa-let-7b-5p	MIMAT0000063	SMC1A	8243	CLASH//PAR-CLIP	23622248|23446348|21572407|20371350|26701625
hsa-let-7b-5p	MIMAT0000063	NAA10	8260	CLASH	23622248
hsa-let-7b-5p	MIMAT0000063	SLC10A3	8273	CLASH	23622248
hsa-let-7b-5p	MIMAT0000063	FZD9	8326	PAR-CLIP	23446348|21572407
hsa-let-7b-5p	MIMAT0000063	HIST1H3B	8358	CLASH	23622248
hsa-let-7b-5p	MIMAT0000063	DYRK3	8444	PAR-CLIP	26701625
hsa-let-7b-5p	MIMAT0000063	DHX16	8449	Proteomics	18668040
hsa-let-7b-5p	MIMAT0000063	CUL3	8452	Proteomics	18668040
hsa-let-7b-5p	MIMAT0000063	CUL2	8453	CLASH	23622248
hsa-let-7b-5p	MIMAT0000063	CUL1	8454	Proteomics	18668040
hsa-let-7b-5p	MIMAT0000063	IRS4	8471	CLASH	23622248
hsa-let-7b-5p	MIMAT0000063	DENR	8562	CLASH	23622248
hsa-let-7b-5p	MIMAT0000063	THOC5	8563	CLASH	23622248
hsa-let-7b-5p	MIMAT0000063	KHSRP	8570	CLASH	23622248
hsa-let-7b-5p	MIMAT0000063	NOP14	8602	Proteomics	18668040
hsa-let-7b-5p	MIMAT0000063	SLC25A12	8604	Proteomics	18668040
hsa-let-7b-5p	MIMAT0000063	USO1	8615	Proteomics	18668040
hsa-let-7b-5p	MIMAT0000063	RTCA	8634	CLASH//Proteomics	18668040|23622248
hsa-let-7b-5p	MIMAT0000063	SOCS1	8651	PAR-CLIP	23592263
hsa-let-7b-5p	MIMAT0000063	IRS2	8660	CLASH//Flow//Luciferase reporter assay//qRT-PCR//Western blot	23622248|24810113
hsa-let-7b-5p	MIMAT0000063	EIF3C	8663	CLASH	23622248
hsa-let-7b-5p	MIMAT0000063	EIF3D	8664	CLASH	23622248
hsa-let-7b-5p	MIMAT0000063	GBF1	8729	CLASH	23622248
hsa-let-7b-5p	MIMAT0000063	RNMT	8731	Proteomics	18668040
hsa-let-7b-5p	MIMAT0000063	TNFSF12	8742	CLASH	23622248
hsa-let-7b-5p	MIMAT0000063	TNFSF9	8744	PAR-CLIP	23592263|26701625
hsa-let-7b-5p	MIMAT0000063	SNAP23	8773	Proteomics//pSILAC	18668040
hsa-let-7b-5p	MIMAT0000063	RIOK3	8780	CLASH	23622248
hsa-let-7b-5p	MIMAT0000063	TNFRSF10B	8795	qRT-PCR//Western blot	24120475
hsa-let-7b-5p	MIMAT0000063	PEX11B	8799	PAR-CLIP//Proteomics	18668040|21572407
hsa-let-7b-5p	MIMAT0000063	TRIM24	8805	CLASH//Proteomics	18668040|23622248
hsa-let-7b-5p	MIMAT0000063	CCNK	8812	Proteomics	18668040
hsa-let-7b-5p	MIMAT0000063	SLC5A6	8884	PAR-CLIP	24398324|21572407
hsa-let-7b-5p	MIMAT0000063	DDX18	8886	CLASH	23622248
hsa-let-7b-5p	MIMAT0000063	EIF2B3	8891	Proteomics	18668040
hsa-let-7b-5p	MIMAT0000063	CCNA1	8900	Reporter assay	18379589
hsa-let-7b-5p	MIMAT0000063	MBD2	8932	PAR-CLIP	24398324|23446348|21572407|20371350
hsa-let-7b-5p	MIMAT0000063	WASF1	8936	CLASH	23622248
hsa-let-7b-5p	MIMAT0000063	WASL	8976	CLASH//PAR-CLIP	23622248|22012620|21572407|20371350
hsa-let-7b-5p	MIMAT0000063	BAZ1B	9031	CLASH//Proteomics	18668040|23622248
hsa-let-7b-5p	MIMAT0000063	UBA3	9039	Proteomics	18668040
hsa-let-7b-5p	MIMAT0000063	UBE2M	9040	Proteomics	18668040
hsa-let-7b-5p	MIMAT0000063	MAP7	9053	Proteomics	18668040
hsa-let-7b-5p	MIMAT0000063	PAPSS1	9061	Proteomics	18668040
hsa-let-7b-5p	MIMAT0000063	CLDN12	9069	PAR-CLIP	24398324|23446348|20371350|27292025
hsa-let-7b-5p	MIMAT0000063	USP14	9097	CLASH	23622248
hsa-let-7b-5p	MIMAT0000063	USP10	9100	Proteomics	18668040
hsa-let-7b-5p	MIMAT0000063	CCNB2	9133	CLASH	23622248
hsa-let-7b-5p	MIMAT0000063	ATG12	9140	PAR-CLIP	23592263
hsa-let-7b-5p	MIMAT0000063	SYNGR2	9144	CLASH//Proteomics	18668040|23622248
hsa-let-7b-5p	MIMAT0000063	HGS	9146	CLASH	23622248
hsa-let-7b-5p	MIMAT0000063	DDX21	9188	Proteomics	18668040
hsa-let-7b-5p	MIMAT0000063	DEDD	9191	CLASH	23622248
hsa-let-7b-5p	MIMAT0000063	AURKB	9212	Proteomics//pSILAC	18668040
hsa-let-7b-5p	MIMAT0000063	TIAF1	9220	PAR-CLIP	26701625
hsa-let-7b-5p	MIMAT0000063	NOLC1	9221	Proteomics	18668040
hsa-let-7b-5p	MIMAT0000063	PTTG1	9232	CLASH	23622248
hsa-let-7b-5p	MIMAT0000063	TBRG4	9238	Proteomics	18668040
hsa-let-7b-5p	MIMAT0000063	MED14	9282	CLASH	23622248
hsa-let-7b-5p	MIMAT0000063	ADGRG1	9289	Proteomics//pSILAC	18668040
hsa-let-7b-5p	MIMAT0000063	ATP6V1F	9296	PAR-CLIP//Proteomics//pSILAC	18668040|23592263|24398324|26701625|27292025
hsa-let-7b-5p	MIMAT0000063	COPS2	9318	Proteomics	18668040
hsa-let-7b-5p	MIMAT0000063	TRIP12	9320	Proteomics	18668040
hsa-let-7b-5p	MIMAT0000063	GTF3C4	9329	Proteomics	18668040
hsa-let-7b-5p	MIMAT0000063	VAMP3	9341	Proteomics	18668040
hsa-let-7b-5p	MIMAT0000063	SLC9A3R1	9368	Proteomics	18668040
hsa-let-7b-5p	MIMAT0000063	CIAO1	9391	Proteomics//pSILAC	18668040
hsa-let-7b-5p	MIMAT0000063	FADS2	9415	CLASH//Proteomics//pSILAC	18668040|23622248
hsa-let-7b-5p	MIMAT0000063	HAND1	9421	CLASH//PAR-CLIP	23622248|21572407
hsa-let-7b-5p	MIMAT0000063	ZNF264	9422	PAR-CLIP	21572407
hsa-let-7b-5p	MIMAT0000063	QKI	9444	CLASH	23622248
hsa-let-7b-5p	MIMAT0000063	GGPS1	9453	CLASH	23622248
hsa-let-7b-5p	MIMAT0000063	PCYT1B	9468	Proteomics	18668040
hsa-let-7b-5p	MIMAT0000063	ONECUT2	9480	PAR-CLIP	23446348
hsa-let-7b-5p	MIMAT0000063	FXR2	9513	CLASH	23622248
hsa-let-7b-5p	MIMAT0000063	EEF1E1	9521	Proteomics	18668040
hsa-let-7b-5p	MIMAT0000063	SCAMP1	9522	Proteomics	18668040
hsa-let-7b-5p	MIMAT0000063	BAG5	9529	Proteomics	18668040
hsa-let-7b-5p	MIMAT0000063	ATP6V1G1	9550	PAR-CLIP	22100165|22291592|23446348
hsa-let-7b-5p	MIMAT0000063	SOX13	9580	CLASH	23622248
hsa-let-7b-5p	MIMAT0000063	ENTPD4	9583	CLASH	23622248
hsa-let-7b-5p	MIMAT0000063	NCOR1	9611	CLASH	23622248
hsa-let-7b-5p	MIMAT0000063	NUP155	9631	CLASH//PAR-CLIP//Proteomics	18668040|23622248|23446348|21572407|20371350
hsa-let-7b-5p	MIMAT0000063	CLCA2	9635	CLASH	23622248
hsa-let-7b-5p	MIMAT0000063	SH3PXD2A	9644	CLASH	23622248
hsa-let-7b-5p	MIMAT0000063	CTR9	9646	CLASH	23622248
hsa-let-7b-5p	MIMAT0000063	HS2ST1	9653	Proteomics	18668040
hsa-let-7b-5p	MIMAT0000063	CEP135	9662	PAR-CLIP	24398324
hsa-let-7b-5p	MIMAT0000063	KDM4A	9682	CLASH	23622248
hsa-let-7b-5p	MIMAT0000063	CLINT1	9685	CLASH	23622248
hsa-let-7b-5p	MIMAT0000063	BZW1	9689	PAR-CLIP	23592263|20371350|26701625
hsa-let-7b-5p	MIMAT0000063	KIAA0391	9692	PAR-CLIP	21572407
hsa-let-7b-5p	MIMAT0000063	PUM1	9698	CLASH//Proteomics	18668040|23622248
hsa-let-7b-5p	MIMAT0000063	ESPL1	9700	PAR-CLIP	23446348|21572407
hsa-let-7b-5p	MIMAT0000063	HERPUD1	9709	HITS-CLIP//PAR-CLIP	23592263|23706177
hsa-let-7b-5p	MIMAT0000063	EIF4A3	9775	HITS-CLIP	23706177
hsa-let-7b-5p	MIMAT0000063	SNX17	9784	PAR-CLIP	22291592
hsa-let-7b-5p	MIMAT0000063	SCRN1	9805	Proteomics	18668040
hsa-let-7b-5p	MIMAT0000063	IP6K1	9807	CLASH	23622248
hsa-let-7b-5p	MIMAT0000063	RNF40	9810	Proteomics	18668040
hsa-let-7b-5p	MIMAT0000063	KIAA0141	9812	CLASH	23622248
hsa-let-7b-5p	MIMAT0000063	EFCAB14	9813	CLASH	23622248
hsa-let-7b-5p	MIMAT0000063	TSC22D2	9819	PAR-CLIP	23592263|24398324
hsa-let-7b-5p	MIMAT0000063	AREL1	9870	PAR-CLIP	23592263
hsa-let-7b-5p	MIMAT0000063	ZC3H11A	9877	Proteomics	18668040
hsa-let-7b-5p	MIMAT0000063	POM121	9883	CLASH//Proteomics//pSILAC	18668040|23622248
hsa-let-7b-5p	MIMAT0000063	SMG7	9887	CLASH	23622248
hsa-let-7b-5p	MIMAT0000063	UBAP2L	9898	CLASH//Proteomics	18668040|23622248
hsa-let-7b-5p	MIMAT0000063	RBM19	9904	Proteomics//pSILAC	18668040
hsa-let-7b-5p	MIMAT0000063	DENND4B	9909	CLASH	23622248
hsa-let-7b-5p	MIMAT0000063	NCAPD2	9918	CLASH	23622248
hsa-let-7b-5p	MIMAT0000063	SEC16A	9919	Proteomics	18668040
hsa-let-7b-5p	MIMAT0000063	ZBTB5	9925	PAR-CLIP	23592263|24398324|21572407|20371350
hsa-let-7b-5p	MIMAT0000063	LPGAT1	9926	Proteomics	18668040
hsa-let-7b-5p	MIMAT0000063	USP15	9958	Proteomics	18668040
hsa-let-7b-5p	MIMAT0000063	MED13	9969	CLASH	23622248
hsa-let-7b-5p	MIMAT0000063	NUP153	9972	CLASH	23622248
hsa-let-7b-5p	MIMAT0000063	HNRNPDL	9987	qRT-PCR	17942906
hsa-let-7b-5p	MIMAT0000063	CHAF1A	10036	Proteomics	18668040
hsa-let-7b-5p	MIMAT0000063	SCAMP3	10067	qRT-PCR	17942906
hsa-let-7b-5p	MIMAT0000063	HUWE1	10075	CLASH	23622248
hsa-let-7b-5p	MIMAT0000063	TSPAN3	10099	CLASH	23622248
hsa-let-7b-5p	MIMAT0000063	NUBP2	10101	Proteomics	18668040
hsa-let-7b-5p	MIMAT0000063	RBM12	10137	CLASH	23622248
hsa-let-7b-5p	MIMAT0000063	TRIM28	10155	CLASH	23622248
hsa-let-7b-5p	MIMAT0000063	FARP1	10160	Microarray	17699775
hsa-let-7b-5p	MIMAT0000063	LPCAT3	10162	Proteomics	18668040
hsa-let-7b-5p	MIMAT0000063	SLC25A13	10165	CLASH//Proteomics//pSILAC	18668040|23622248
hsa-let-7b-5p	MIMAT0000063	ALG3	10195	Proteomics//pSILAC	18668040
hsa-let-7b-5p	MIMAT0000063	PSME3	10197	CLASH//Proteomics	18668040|23622248
hsa-let-7b-5p	MIMAT0000063	NME6	10201	Proteomics	18668040
hsa-let-7b-5p	MIMAT0000063	GDF11	10220	CLASH	23622248
hsa-let-7b-5p	MIMAT0000063	ZNF443	10224	HITS-CLIP	23313552
hsa-let-7b-5p	MIMAT0000063	DCAF7	10238	CLASH	23622248
hsa-let-7b-5p	MIMAT0000063	CALCOCO2	10241	Proteomics//pSILAC	18668040
hsa-let-7b-5p	MIMAT0000063	GPHN	10243	CLASH	23622248
hsa-let-7b-5p	MIMAT0000063	AKAP8	10270	PAR-CLIP//Proteomics//pSILAC	18668040|21572407|20371350
hsa-let-7b-5p	MIMAT0000063	SIGMAR1	10280	Microarray//Proteomics//pSILAC	17699775|18668040
hsa-let-7b-5p	MIMAT0000063	2019-03-06	10299	CLASH	23622248
hsa-let-7b-5p	MIMAT0000063	AKR1A1	10327	Proteomics	18668040
hsa-let-7b-5p	MIMAT0000063	PCGF3	10336	CLASH//PAR-CLIP	23622248|23592263|23446348|20371350
hsa-let-7b-5p	MIMAT0000063	WARS2	10352	Proteomics	18668040
hsa-let-7b-5p	MIMAT0000063	TUBA1B	10376	CLASH	23622248
hsa-let-7b-5p	MIMAT0000063	TUBB4A	10382	PAR-CLIP	26701625
hsa-let-7b-5p	MIMAT0000063	SCML2	10389	CLASH	23622248
hsa-let-7b-5p	MIMAT0000063	DLC1	10395	Microarray	17699775
hsa-let-7b-5p	MIMAT0000063	NDRG1	10397	CLASH	23622248
hsa-let-7b-5p	MIMAT0000063	NSA2	10412	Proteomics	18668040
hsa-let-7b-5p	MIMAT0000063	YAP1	10413	Microarray	17699775
hsa-let-7b-5p	MIMAT0000063	CD2BP2	10421	CLASH	23622248
hsa-let-7b-5p	MIMAT0000063	CDIPT	10423	Proteomics//pSILAC	18668040
hsa-let-7b-5p	MIMAT0000063	TUBGCP3	10426	CLASH	23622248
hsa-let-7b-5p	MIMAT0000063	ZER1	10444	CLASH	23622248
hsa-let-7b-5p	MIMAT0000063	SEC23B	10483	Proteomics	18668040
hsa-let-7b-5p	MIMAT0000063	LRRC41	10489	CLASH	23622248
hsa-let-7b-5p	MIMAT0000063	UNC13B	10497	CLASH	23622248
hsa-let-7b-5p	MIMAT0000063	DDX17	10521	CLASH	23622248
hsa-let-7b-5p	MIMAT0000063	IPO8	10526	Proteomics	18668040
hsa-let-7b-5p	MIMAT0000063	IPO7	10527	CLASH	23622248
hsa-let-7b-5p	MIMAT0000063	RPP38	10557	Proteomics//pSILAC	18668040
hsa-let-7b-5p	MIMAT0000063	PRPF8	10594	CLASH	23622248
hsa-let-7b-5p	MIMAT0000063	PDLIM5	10611	PAR-CLIP	26701625
hsa-let-7b-5p	MIMAT0000063	TGOLN2	10618	PAR-CLIP	20371350
hsa-let-7b-5p	MIMAT0000063	ARID3B	10620	CLASH//PAR-CLIP	23622248|23446348|21572407|20371350
hsa-let-7b-5p	MIMAT0000063	POLR3G	10622	CLASH	23622248
hsa-let-7b-5p	MIMAT0000063	LEFTY1	10637	PAR-CLIP	22012620
hsa-let-7b-5p	MIMAT0000063	IGF2BP1	10642	Immunoblot//Immunofluorescence//Luciferase reporter assay//PAR-CLIP//Proteomics//pSILAC//qRT-PCR//Western blot	18668040|21252116|21572407|23824794
hsa-let-7b-5p	MIMAT0000063	IGF2BP3	10643	PAR-CLIP//Proteomics	18668040|21572407|20371350
hsa-let-7b-5p	MIMAT0000063	IGF2BP2	10644	Immunohistochemistry//Luciferase reporter assay//Proteomics//pSILAC//QRTPCR//Western blot	18668040|23482325
hsa-let-7b-5p	MIMAT0000063	CELF1	10658	PAR-CLIP	24398324
hsa-let-7b-5p	MIMAT0000063	CTCF	10664	CLASH	23622248
hsa-let-7b-5p	MIMAT0000063	SLC12A7	10723	PAR-CLIP	22291592
hsa-let-7b-5p	MIMAT0000063	RAI1	10743	CLASH	23622248
hsa-let-7b-5p	MIMAT0000063	KIF1C	10749	CLASH	23622248
hsa-let-7b-5p	MIMAT0000063	AHCYL1	10768	CLASH	23622248
hsa-let-7b-5p	MIMAT0000063	ARPP19	10776	CLASH	23622248
hsa-let-7b-5p	MIMAT0000063	WDR4	10785	Proteomics	18668040
hsa-let-7b-5p	MIMAT0000063	ZNF460	10794	PAR-CLIP	21572407|20371350
hsa-let-7b-5p	MIMAT0000063	TUBGCP2	10844	Proteomics	18668040
hsa-let-7b-5p	MIMAT0000063	CLPX	10845	Proteomics	18668040
hsa-let-7b-5p	MIMAT0000063	SRCAP	10847	CLASH	23622248
hsa-let-7b-5p	MIMAT0000063	PGRMC1	10857	PAR-CLIP//Proteomics//pSILAC	18668040|21572407
hsa-let-7b-5p	MIMAT0000063	WDR3	10885	CLASH	23622248
hsa-let-7b-5p	MIMAT0000063	RAB10	10890	CLASH	23622248
hsa-let-7b-5p	MIMAT0000063	PPARGC1A	10891	CLASH	23622248
hsa-let-7b-5p	MIMAT0000063	TXNL4A	10907	CLASH	23622248
hsa-let-7b-5p	MIMAT0000063	PAPOLA	10914	CLASH	23622248
hsa-let-7b-5p	MIMAT0000063	POP1	10940	Proteomics	18668040
hsa-let-7b-5p	MIMAT0000063	KDELR1	10945	CLASH	23622248
hsa-let-7b-5p	MIMAT0000063	LMAN2	10960	CLASH	23622248
hsa-let-7b-5p	MIMAT0000063	STIP1	10963	CLASH	23622248
hsa-let-7b-5p	MIMAT0000063	ASCC3	10973	Proteomics	18668040
hsa-let-7b-5p	MIMAT0000063	GCN1	10985	CLASH	23622248
hsa-let-7b-5p	MIMAT0000063	SLC27A2	11001	Proteomics	18668040
hsa-let-7b-5p	MIMAT0000063	ADRM1	11047	CLASH	23622248
hsa-let-7b-5p	MIMAT0000063	TMEM115	11070	CLASH	23622248
hsa-let-7b-5p	MIMAT0000063	HNRNPUL1	11100	CLASH	23622248
hsa-let-7b-5p	MIMAT0000063	ATE1	11101	CLASH	23622248
hsa-let-7b-5p	MIMAT0000063	PRDM4	11108	CLASH	23622248
hsa-let-7b-5p	MIMAT0000063	LSM6	11157	Proteomics	18668040
hsa-let-7b-5p	MIMAT0000063	RABL2B	11158	PAR-CLIP	23592263|26701625
hsa-let-7b-5p	MIMAT0000063	RABL2A	11159	PAR-CLIP	23592263|26701625
hsa-let-7b-5p	MIMAT0000063	FSTL1	11167	CLASH	23622248
hsa-let-7b-5p	MIMAT0000063	BAZ2A	11176	CLASH	23622248
hsa-let-7b-5p	MIMAT0000063	BAZ1A	11177	Proteomics	18668040
hsa-let-7b-5p	MIMAT0000063	ABCB8	11194	CLASH	23622248
hsa-let-7b-5p	MIMAT0000063	SUPT16H	11198	CLASH	23622248
hsa-let-7b-5p	MIMAT0000063	DDX20	11218	CLASH	23622248
hsa-let-7b-5p	MIMAT0000063	PRAF2	11230	CLASH	23622248
hsa-let-7b-5p	MIMAT0000063	PDCD10	11235	Proteomics	18668040
hsa-let-7b-5p	MIMAT0000063	PMF1	11243	Proteomics	18668040
hsa-let-7b-5p	MIMAT0000063	DUSP12	11266	Proteomics//pSILAC	18668040
hsa-let-7b-5p	MIMAT0000063	ATXN2L	11273	CLASH	23622248
hsa-let-7b-5p	MIMAT0000063	STK38	11329	CLASH	23622248
hsa-let-7b-5p	MIMAT0000063	IKZF3	22806	HITS-CLIP//PAR-CLIP	23446348|23706177
hsa-let-7b-5p	MIMAT0000063	COPG1	22820	Proteomics	18668040
hsa-let-7b-5p	MIMAT0000063	DNAJC8	22826	CLASH	23622248
hsa-let-7b-5p	MIMAT0000063	SCAF8	22828	CLASH	23622248
hsa-let-7b-5p	MIMAT0000063	ZNF652	22834	CLASH	23622248
hsa-let-7b-5p	MIMAT0000063	RNF44	22838	PAR-CLIP	24398324|20371350|27292025
hsa-let-7b-5p	MIMAT0000063	ZNF507	22847	CLASH	23622248
hsa-let-7b-5p	MIMAT0000063	CPEB3	22849	Luciferase reporter assay//Microarray//qRT-PCR	22995917
hsa-let-7b-5p	MIMAT0000063	FNDC3A	22862	PAR-CLIP//Proteomics//pSILAC	18668040|23592263
hsa-let-7b-5p	MIMAT0000063	DZIP1	22873	Microarray	17699775
hsa-let-7b-5p	MIMAT0000063	BAHD1	22893	CLASH	23622248
hsa-let-7b-5p	MIMAT0000063	RPIA	22934	Luciferase reporter assay//Reporter assay	15131085
hsa-let-7b-5p	MIMAT0000063	PDCD11	22984	CLASH//Proteomics	18668040|23622248
hsa-let-7b-5p	MIMAT0000063	CNOT1	23019	CLASH	23622248
hsa-let-7b-5p	MIMAT0000063	RBM34	23029	Proteomics	18668040
hsa-let-7b-5p	MIMAT0000063	XPO7	23039	Proteomics	18668040
hsa-let-7b-5p	MIMAT0000063	SMG1	23049	CLASH	23622248
hsa-let-7b-5p	MIMAT0000063	ZNF609	23060	PAR-CLIP	26701625
hsa-let-7b-5p	MIMAT0000063	RRP1B	23076	Proteomics//pSILAC	18668040
hsa-let-7b-5p	MIMAT0000063	VWA8	23078	Proteomics	18668040
hsa-let-7b-5p	MIMAT0000063	PPRC1	23082	CLASH	23622248
hsa-let-7b-5p	MIMAT0000063	ERC1	23085	Proteomics//pSILAC	18668040
hsa-let-7b-5p	MIMAT0000063	PEG10	23089	PAR-CLIP	20371350
hsa-let-7b-5p	MIMAT0000063	ARHGAP26	23092	CLASH	23622248
hsa-let-7b-5p	MIMAT0000063	MCF2L2	23101	HITS-CLIP//PAR-CLIP	21572407|20371350|23706177
hsa-let-7b-5p	MIMAT0000063	TNRC6B	23112	CLASH	23622248
hsa-let-7b-5p	MIMAT0000063	TAB2	23118	CLASH//Microarray	17699775|23622248
hsa-let-7b-5p	MIMAT0000063	PLXND1	23129	PAR-CLIP	23592263
hsa-let-7b-5p	MIMAT0000063	EPB41L3	23136	CLASH	23622248
hsa-let-7b-5p	MIMAT0000063	GGA3	23163	PAR-CLIP	24398324
hsa-let-7b-5p	MIMAT0000063	TTLL12	23170	Proteomics	18668040
hsa-let-7b-5p	MIMAT0000063	ATG4B	23192	Proteomics	18668040
hsa-let-7b-5p	MIMAT0000063	PMPCA	23203	PAR-CLIP	21572407|20371350
hsa-let-7b-5p	MIMAT0000063	ARL6IP1	23204	CLASH	23622248
hsa-let-7b-5p	MIMAT0000063	SYNE2	23224	CLASH	23622248
hsa-let-7b-5p	MIMAT0000063	PDS5A	23244	CLASH	23622248
hsa-let-7b-5p	MIMAT0000063	ADGRL2	23266	CLASH	23622248
hsa-let-7b-5p	MIMAT0000063	DNMBP	23268	CLASH	23622248
hsa-let-7b-5p	MIMAT0000063	CLUH	23277	CLASH//Proteomics	18668040|23622248
hsa-let-7b-5p	MIMAT0000063	ICOSLG	23308	PAR-CLIP	23592263
hsa-let-7b-5p	MIMAT0000063	KIAA0930	23313	PAR-CLIP	23592263
hsa-let-7b-5p	MIMAT0000063	ZCCHC11	23318	CLASH	23622248
hsa-let-7b-5p	MIMAT0000063	USP22	23326	CLASH	23622248
hsa-let-7b-5p	MIMAT0000063	VPS39	23339	Proteomics//pSILAC	18668040
hsa-let-7b-5p	MIMAT0000063	SYNE1	23345	Proteomics	18668040
hsa-let-7b-5p	MIMAT0000063	ZNF629	23361	CLASH	23622248
hsa-let-7b-5p	MIMAT0000063	PSD3	23362	CLASH	23622248
hsa-let-7b-5p	MIMAT0000063	LARP1	23367	CLASH	23622248
hsa-let-7b-5p	MIMAT0000063	RRP8	23378	Proteomics//pSILAC	18668040
hsa-let-7b-5p	MIMAT0000063	AHCYL2	23382	PAR-CLIP	23592263
hsa-let-7b-5p	MIMAT0000063	ADNP	23394	CLASH	23622248
hsa-let-7b-5p	MIMAT0000063	DICER1	23405	Immunoblot	18812516
hsa-let-7b-5p	MIMAT0000063	SF3B1	23451	CLASH	23622248
hsa-let-7b-5p	MIMAT0000063	ABCB10	23456	Proteomics	18668040
hsa-let-7b-5p	MIMAT0000063	CBX6	23466	CLASH	23622248
hsa-let-7b-5p	MIMAT0000063	CBX5	23468	CLASH//PAR-CLIP	23622248|21572407
hsa-let-7b-5p	MIMAT0000063	SEC11A	23478	Proteomics	18668040
hsa-let-7b-5p	MIMAT0000063	RBFOX2	23543	CLASH//PAR-CLIP//Proteomics	18668040|23622248|24398324|23446348|22012620|21572407|20371350
hsa-let-7b-5p	MIMAT0000063	CARHSP1	23589	Proteomics//pSILAC	18668040
hsa-let-7b-5p	MIMAT0000063	ACOT9	23597	PAR-CLIP	23592263|23446348
hsa-let-7b-5p	MIMAT0000063	MKRN2	23609	Proteomics	18668040
hsa-let-7b-5p	MIMAT0000063	KPNA6	23633	CLASH	23622248
hsa-let-7b-5p	MIMAT0000063	PLD3	23646	PAR-CLIP	26701625
hsa-let-7b-5p	MIMAT0000063	ARFIP2	23647	Proteomics	18668040
hsa-let-7b-5p	MIMAT0000063	PLXNB2	23654	CLASH	23622248
hsa-let-7b-5p	MIMAT0000063	TMEM2	23670	Proteomics//pSILAC	18668040
hsa-let-7b-5p	MIMAT0000063	RAB38	23682	Proteomics	18668040
hsa-let-7b-5p	MIMAT0000063	IFIT5	24138	Proteomics//pSILAC	18668040
hsa-let-7b-5p	MIMAT0000063	RAB3GAP2	25782	Proteomics	18668040
hsa-let-7b-5p	MIMAT0000063	CIZ1	25792	CLASH	23622248
hsa-let-7b-5p	MIMAT0000063	ARIH1	25820	PAR-CLIP	21572407
hsa-let-7b-5p	MIMAT0000063	NIPBL	25836	Proteomics	18668040
hsa-let-7b-5p	MIMAT0000063	YIPF3	25844	CLASH	23622248
hsa-let-7b-5p	MIMAT0000063	POLR1A	25885	Proteomics	18668040
hsa-let-7b-5p	MIMAT0000063	INTS7	25896	HITS-CLIP//Proteomics	18668040|23706177
hsa-let-7b-5p	MIMAT0000063	AHCTF1	25909	Proteomics	18668040
hsa-let-7b-5p	MIMAT0000063	GEMIN5	25929	Proteomics	18668040
hsa-let-7b-5p	MIMAT0000063	PTPN23	25930	CLASH	23622248
hsa-let-7b-5p	MIMAT0000063	VIRMA	25962	CLASH	23622248
hsa-let-7b-5p	MIMAT0000063	MMACHC	25974	CLASH	23622248
hsa-let-7b-5p	MIMAT0000063	RPAP1	26015	CLASH	23622248
hsa-let-7b-5p	MIMAT0000063	LRIG1	26018	Luciferase reporter assay//Microarray//qRT-PCR	22995917
hsa-let-7b-5p	MIMAT0000063	PTCD1	26024	Proteomics	18668040
hsa-let-7b-5p	MIMAT0000063	IPCEF1	26034	CLASH	23622248
hsa-let-7b-5p	MIMAT0000063	PPP1R16B	26051	CLASH	23622248
hsa-let-7b-5p	MIMAT0000063	DNM3	26052	Proteomics	18668040
hsa-let-7b-5p	MIMAT0000063	ANKRD17	26057	CLASH	23622248
hsa-let-7b-5p	MIMAT0000063	APPL1	26060	CLASH	23622248
hsa-let-7b-5p	MIMAT0000063	CHTOP	26097	HITS-CLIP	23313552
hsa-let-7b-5p	MIMAT0000063	SZRD1	26099	CLASH	23622248
hsa-let-7b-5p	MIMAT0000063	GAPVD1	26130	Proteomics	18668040
hsa-let-7b-5p	MIMAT0000063	SERBP1	26135	CLASH	23622248
hsa-let-7b-5p	MIMAT0000063	TES	26136	Proteomics	18668040
hsa-let-7b-5p	MIMAT0000063	INTS1	26173	CLASH	23622248
hsa-let-7b-5p	MIMAT0000063	FBXW2	26190	CLASH//PAR-CLIP	23622248|23446348|20371350
hsa-let-7b-5p	MIMAT0000063	MYCBP	26292	Proteomics	18668040
hsa-let-7b-5p	MIMAT0000063	CNNM3	26505	CLASH	23622248
hsa-let-7b-5p	MIMAT0000063	TIMM9	26520	Proteomics	18668040
hsa-let-7b-5p	MIMAT0000063	AGO1	26523	CLASH//Immunohistochemistry//Immunoprecipitaion//Luciferase reporter assay//Northern blot//qRT-PCR//Western blot	23622248|23426184
hsa-let-7b-5p	MIMAT0000063	AATF	26574	CLASH	23622248
hsa-let-7b-5p	MIMAT0000063	CKAP2	26586	CLASH	23622248
hsa-let-7b-5p	MIMAT0000063	RANBP6	26953	Proteomics	18668040
hsa-let-7b-5p	MIMAT0000063	AP3M1	26985	CLASH	23622248
hsa-let-7b-5p	MIMAT0000063	PABPC1	26986	CLASH	23622248
hsa-let-7b-5p	MIMAT0000063	TRUB2	26995	Proteomics	18668040
hsa-let-7b-5p	MIMAT0000063	NPTN	27020	CLASH	23622248
hsa-let-7b-5p	MIMAT0000063	VPS41	27072	CLASH	23622248
hsa-let-7b-5p	MIMAT0000063	EIF2AK1	27102	CLASH	23622248
hsa-let-7b-5p	MIMAT0000063	AFF4	27125	CLASH	23622248
hsa-let-7b-5p	MIMAT0000063	PALD1	27143	CLASH	23622248
hsa-let-7b-5p	MIMAT0000063	BRPF3	27154	CLASH	23622248
hsa-let-7b-5p	MIMAT0000063	AGO2	27161	CLASH	23622248
hsa-let-7b-5p	MIMAT0000063	SALL3	27164	PAR-CLIP	21572407
hsa-let-7b-5p	MIMAT0000063	DISC1	27185	PAR-CLIP	23592263|26701625|27292025
hsa-let-7b-5p	MIMAT0000063	CHMP2A	27243	Proteomics//pSILAC	18668040
hsa-let-7b-5p	MIMAT0000063	RNF115	27246	CLASH	23622248
hsa-let-7b-5p	MIMAT0000063	NFU1	27247	CLASH	23622248
hsa-let-7b-5p	MIMAT0000063	TOX3	27324	CLASH	23622248
hsa-let-7b-5p	MIMAT0000063	PRPF19	27339	CLASH	23622248
hsa-let-7b-5p	MIMAT0000063	RRP7A	27341	Proteomics	18668040
hsa-let-7b-5p	MIMAT0000063	POLL	27343	PAR-CLIP	26701625
hsa-let-7b-5p	MIMAT0000063	MCAT	27349	Proteomics	18668040
hsa-let-7b-5p	MIMAT0000063	MAT2B	27430	Proteomics	18668040
hsa-let-7b-5p	MIMAT0000063	OSTM1	28962	CLASH	23622248
hsa-let-7b-5p	MIMAT0000063	BZW2	28969	Proteomics	18668040
hsa-let-7b-5p	MIMAT0000063	C19orf53	28974	PAR-CLIP	23592263|26701625
hsa-let-7b-5p	MIMAT0000063	DBNL	28988	CLASH	23622248
hsa-let-7b-5p	MIMAT0000063	THYN1	29087	PAR-CLIP	20371350
hsa-let-7b-5p	MIMAT0000063	COMMD9	29099	Proteomics//pSILAC	18668040
hsa-let-7b-5p	MIMAT0000063	UHRF1	29128	Proteomics//pSILAC	18668040
hsa-let-7b-5p	MIMAT0000063	ABT1	29777	HITS-CLIP//PAR-CLIP	23592263|24398324|21572407|23313552|27292025
hsa-let-7b-5p	MIMAT0000063	PARVB	29780	Proteomics	18668040
hsa-let-7b-5p	MIMAT0000063	CPSF1	29894	Proteomics	18668040
hsa-let-7b-5p	MIMAT0000063	SNX12	29934	CLASH	23622248
hsa-let-7b-5p	MIMAT0000063	SLC25A24	29957	Proteomics//pSILAC	18668040
hsa-let-7b-5p	MIMAT0000063	NOP53	29997	Proteomics	18668040
hsa-let-7b-5p	MIMAT0000063	ERO1A	30001	PAR-CLIP//Proteomics	18668040|26701625
hsa-let-7b-5p	MIMAT0000063	SOCS7	30837	PAR-CLIP	26701625
hsa-let-7b-5p	MIMAT0000063	EHD4	30844	Proteomics	18668040
hsa-let-7b-5p	MIMAT0000063	TMED5	50999	HITS-CLIP//PAR-CLIP//Proteomics	18668040|23592263|24906430
hsa-let-7b-5p	MIMAT0000063	TRNT1	51095	Proteomics	18668040
hsa-let-7b-5p	MIMAT0000063	SH3GLB1	51100	Proteomics	18668040
hsa-let-7b-5p	MIMAT0000063	LACTB2	51110	CLASH	23622248
hsa-let-7b-5p	MIMAT0000063	NAA20	51126	CLASH//PAR-CLIP	23622248|23592263
hsa-let-7b-5p	MIMAT0000063	RNFT1	51136	PAR-CLIP	24398324
hsa-let-7b-5p	MIMAT0000063	VPS28	51160	CLASH	23622248
hsa-let-7b-5p	MIMAT0000063	PLEKHO1	51177	PAR-CLIP	22291592|20371350
hsa-let-7b-5p	MIMAT0000063	IPO11	51194	CLASH	23622248
hsa-let-7b-5p	MIMAT0000063	CPA4	51200	HITS-CLIP	23706177
hsa-let-7b-5p	MIMAT0000063	NUSAP1	51203	CLASH	23622248
hsa-let-7b-5p	MIMAT0000063	HGH1	51236	pSILAC	18668040
hsa-let-7b-5p	MIMAT0000063	MRPL37	51253	CLASH	23622248
hsa-let-7b-5p	MIMAT0000063	C1RL	51279	PAR-CLIP	23592263
hsa-let-7b-5p	MIMAT0000063	ERGIC2	51290	Proteomics	18668040
hsa-let-7b-5p	MIMAT0000063	THEM6	51337	PAR-CLIP	23592263|24398324
hsa-let-7b-5p	MIMAT0000063	RWDD1	51389	HITS-CLIP	23824327
hsa-let-7b-5p	MIMAT0000063	DDX41	51428	Proteomics	18668040
hsa-let-7b-5p	MIMAT0000063	SFMBT1	51460	CLASH	23622248
hsa-let-7b-5p	MIMAT0000063	NCKIPSD	51517	HITS-CLIP//PAR-CLIP	23446348|23706177
hsa-let-7b-5p	MIMAT0000063	TRMO	51531	PAR-CLIP	23446348
hsa-let-7b-5p	MIMAT0000063	MTFP1	51537	Proteomics	18668040
hsa-let-7b-5p	MIMAT0000063	ZNF581	51545	CLASH	23622248
hsa-let-7b-5p	MIMAT0000063	FAM49B	51571	Proteomics	18668040
hsa-let-7b-5p	MIMAT0000063	GDE1	51573	Proteomics//pSILAC	18668040
hsa-let-7b-5p	MIMAT0000063	ERGIC3	51614	Proteomics	18668040
hsa-let-7b-5p	MIMAT0000063	TAF9B	51616	Proteomics//pSILAC	18668040
hsa-let-7b-5p	MIMAT0000063	MRPS33	51650	Proteomics//pSILAC	18668040
hsa-let-7b-5p	MIMAT0000063	CHMP3	51652	Proteomics	18668040
hsa-let-7b-5p	MIMAT0000063	WBP11	51729	CLASH	23622248
hsa-let-7b-5p	MIMAT0000063	FGFRL1	53834	CLASH	23622248
hsa-let-7b-5p	MIMAT0000063	CHRAC1	54108	Proteomics	18668040
hsa-let-7b-5p	MIMAT0000063	TERF2IP	54386	CLASH	23622248
hsa-let-7b-5p	MIMAT0000063	SLC38A2	54407	Proteomics	18668040
hsa-let-7b-5p	MIMAT0000063	XRN1	54464	Proteomics	18668040
hsa-let-7b-5p	MIMAT0000063	MIOS	54468	Proteomics	18668040
hsa-let-7b-5p	MIMAT0000063	MIEF1	54471	PAR-CLIP	23592263|24398324|21572407|20371350
hsa-let-7b-5p	MIMAT0000063	NLE1	54475	Proteomics	18668040
hsa-let-7b-5p	MIMAT0000063	CHPF2	54480	Proteomics//pSILAC	18668040
hsa-let-7b-5p	MIMAT0000063	FAM105A	54491	HITS-CLIP//PAR-CLIP//Proteomics//pSILAC	18668040|23592263|23446348|23706177
hsa-let-7b-5p	MIMAT0000063	MIER2	54531	CLASH	23622248
hsa-let-7b-5p	MIMAT0000063	DDX49	54555	Proteomics	18668040
hsa-let-7b-5p	MIMAT0000063	CCNJ	54619	Microarray	17699775
hsa-let-7b-5p	MIMAT0000063	ARL15	54622	Proteomics//pSILAC	18668040
hsa-let-7b-5p	MIMAT0000063	TBC1D13	54662	Proteomics	18668040
hsa-let-7b-5p	MIMAT0000063	WDR74	54663	Proteomics	18668040
hsa-let-7b-5p	MIMAT0000063	MANSC1	54682	CLASH	23622248
hsa-let-7b-5p	MIMAT0000063	RBFOX1	54715	Proteomics	18668040
hsa-let-7b-5p	MIMAT0000063	PPP1R12C	54776	CLASH	23622248
hsa-let-7b-5p	MIMAT0000063	NSMCE4A	54780	Proteomics	18668040
hsa-let-7b-5p	MIMAT0000063	HAUS6	54801	CLASH	23622248
hsa-let-7b-5p	MIMAT0000063	WDR55	54853	CLASH	23622248
hsa-let-7b-5p	MIMAT0000063	TOR4A	54863	CLASH	23622248
hsa-let-7b-5p	MIMAT0000063	GPATCH4	54865	Proteomics	18668040
hsa-let-7b-5p	MIMAT0000063	PIGG	54872	CLASH	23622248
hsa-let-7b-5p	MIMAT0000063	BCOR	54880	CLASH	23622248
hsa-let-7b-5p	MIMAT0000063	NSUN2	54888	CLASH	23622248
hsa-let-7b-5p	MIMAT0000063	NCAPG2	54892	Proteomics//pSILAC	18668040
hsa-let-7b-5p	MIMAT0000063	CDKAL1	54901	HITS-CLIP//Proteomics//pSILAC	18668040|23706177
hsa-let-7b-5p	MIMAT0000063	SEMA4C	54910	PAR-CLIP	24398324|23446348|20371350
hsa-let-7b-5p	MIMAT0000063	DNAAF5	54919	Proteomics	18668040
hsa-let-7b-5p	MIMAT0000063	DUSP23	54935	Proteomics//pSILAC	18668040
hsa-let-7b-5p	MIMAT0000063	DNAJC28	54943	HITS-CLIP	23313552
hsa-let-7b-5p	MIMAT0000063	C1orf27	54953	Proteomics//pSILAC	18668040
hsa-let-7b-5p	MIMAT0000063	PARP16	54956	PAR-CLIP	20371350
hsa-let-7b-5p	MIMAT0000063	INTS11	54973	Proteomics	18668040
hsa-let-7b-5p	MIMAT0000063	SLC35F6	54978	Proteomics//pSILAC	18668040
hsa-let-7b-5p	MIMAT0000063	PIH1D1	55011	Proteomics	18668040
hsa-let-7b-5p	MIMAT0000063	USP47	55031	PAR-CLIP	27292025
hsa-let-7b-5p	MIMAT0000063	PDPR	55066	Proteomics	18668040
hsa-let-7b-5p	MIMAT0000063	OXR1	55074	CLASH	23622248
hsa-let-7b-5p	MIMAT0000063	CCDC186	55088	CLASH	23622248
hsa-let-7b-5p	MIMAT0000063	GPATCH1	55094	CLASH	23622248
hsa-let-7b-5p	MIMAT0000063	ARHGAP17	55114	Proteomics	18668040
hsa-let-7b-5p	MIMAT0000063	FIGN	55137	HITS-CLIP//PAR-CLIP	23446348|21572407|20371350|23706177
hsa-let-7b-5p	MIMAT0000063	ANKZF1	55139	Proteomics	18668040
hsa-let-7b-5p	MIMAT0000063	CDCA8	55143	Proteomics	18668040
hsa-let-7b-5p	MIMAT0000063	SDAD1	55153	Proteomics	18668040
hsa-let-7b-5p	MIMAT0000063	TMEM33	55161	Proteomics	18668040
hsa-let-7b-5p	MIMAT0000063	KLHL11	55175	CLASH	23622248
hsa-let-7b-5p	MIMAT0000063	MRM3	55178	Proteomics	18668040
hsa-let-7b-5p	MIMAT0000063	ARL8B	55207	HITS-CLIP	23706177
hsa-let-7b-5p	MIMAT0000063	SETD5	55209	CLASH	23622248
hsa-let-7b-5p	MIMAT0000063	BBS7	55212	CLASH	23622248
hsa-let-7b-5p	MIMAT0000063	C11orf57	55216	PAR-CLIP	23592263|21572407
hsa-let-7b-5p	MIMAT0000063	LRRC20	55222	PAR-CLIP	23592263
hsa-let-7b-5p	MIMAT0000063	MOB1A	55233	Proteomics	18668040
hsa-let-7b-5p	MIMAT0000063	SLC38A7	55238	HITS-CLIP	23706177
hsa-let-7b-5p	MIMAT0000063	STEAP3	55240	CLASH	23622248
hsa-let-7b-5p	MIMAT0000063	QRSL1	55278	Proteomics	18668040
hsa-let-7b-5p	MIMAT0000063	TBC1D19	55296	PAR-CLIP	22291592
hsa-let-7b-5p	MIMAT0000063	SYNJ2BP	55333	PAR-CLIP	23592263|26701625
hsa-let-7b-5p	MIMAT0000063	WDR33	55339	Proteomics	18668040
hsa-let-7b-5p	MIMAT0000063	LSG1	55341	Proteomics	18668040
hsa-let-7b-5p	MIMAT0000063	TMEM63B	55362	CLASH	23622248
hsa-let-7b-5p	MIMAT0000063	LGR4	55366	Flow//Luciferase reporter assay//qRT-PCR//Western blot	27179410
hsa-let-7b-5p	MIMAT0000063	YOD1	55432	PAR-CLIP	23446348|21572407|20371350
hsa-let-7b-5p	MIMAT0000063	NDUFAF7	55471	Proteomics	18668040
hsa-let-7b-5p	MIMAT0000063	DHTKD1	55526	CLASH	23622248
hsa-let-7b-5p	MIMAT0000063	FOXRED1	55572	Proteomics	18668040
hsa-let-7b-5p	MIMAT0000063	CDV3	55573	PAR-CLIP	21572407
hsa-let-7b-5p	MIMAT0000063	SUPT20H	55578	CLASH	23622248
hsa-let-7b-5p	MIMAT0000063	KIF27	55582	PAR-CLIP	22100165
hsa-let-7b-5p	MIMAT0000063	UBE2Q1	55585	CLASH	23622248
hsa-let-7b-5p	MIMAT0000063	OTUB1	55611	CLASH	23622248
hsa-let-7b-5p	MIMAT0000063	TRMT1	55621	Proteomics//pSILAC	18668040
hsa-let-7b-5p	MIMAT0000063	LRRC40	55631	Proteomics	18668040
hsa-let-7b-5p	MIMAT0000063	CHD7	55636	CLASH	23622248
hsa-let-7b-5p	MIMAT0000063	BCAS4	55653	CLASH	23622248
hsa-let-7b-5p	MIMAT0000063	YEATS2	55689	CLASH	23622248
hsa-let-7b-5p	MIMAT0000063	RBM22	55696	CLASH	23622248
hsa-let-7b-5p	MIMAT0000063	IARS2	55699	CLASH	23622248
hsa-let-7b-5p	MIMAT0000063	MAP7D1	55700	Proteomics//pSILAC	18668040
hsa-let-7b-5p	MIMAT0000063	POLR3B	55703	Proteomics	18668040
hsa-let-7b-5p	MIMAT0000063	IPO9	55705	HITS-CLIP	23313552
hsa-let-7b-5p	MIMAT0000063	TENM3	55714	CLASH	23622248
hsa-let-7b-5p	MIMAT0000063	SLF2	55719	CLASH	23622248
hsa-let-7b-5p	MIMAT0000063	FAM222B	55731	PAR-CLIP	21572407
hsa-let-7b-5p	MIMAT0000063	DNAJC11	55735	Proteomics	18668040
hsa-let-7b-5p	MIMAT0000063	CNDP2	55748	Proteomics	18668040
hsa-let-7b-5p	MIMAT0000063	RIOK2	55781	Proteomics	18668040
hsa-let-7b-5p	MIMAT0000063	TXLNG	55787	PAR-CLIP	21572407
hsa-let-7b-5p	MIMAT0000063	DDX28	55794	Proteomics	18668040
hsa-let-7b-5p	MIMAT0000063	UTP6	55813	Proteomics	18668040
hsa-let-7b-5p	MIMAT0000063	DBNDD2	55861	CLASH	23622248
hsa-let-7b-5p	MIMAT0000063	ECHDC1	55862	PAR-CLIP	21572407
hsa-let-7b-5p	MIMAT0000063	NXT2	55916	Microarray	17699775
hsa-let-7b-5p	MIMAT0000063	YLPM1	56252	CLASH	23622248
hsa-let-7b-5p	MIMAT0000063	LRRC8A	56262	Proteomics	18668040
hsa-let-7b-5p	MIMAT0000063	KYAT3	56267	Proteomics//pSILAC	18668040
hsa-let-7b-5p	MIMAT0000063	DIABLO	56616	PAR-CLIP	23446348|20371350
hsa-let-7b-5p	MIMAT0000063	SAR1A	56681	HITS-CLIP	23706177
hsa-let-7b-5p	MIMAT0000063	ZC3HAV1	56829	CLASH	23622248
hsa-let-7b-5p	MIMAT0000063	RAD18	56852	PAR-CLIP	21572407
hsa-let-7b-5p	MIMAT0000063	DPYSL5	56896	CLASH	23622248
hsa-let-7b-5p	MIMAT0000063	C1GALT1	56913	CLASH	23622248
hsa-let-7b-5p	MIMAT0000063	SMARCAD1	56916	PAR-CLIP	24398324|20371350
hsa-let-7b-5p	MIMAT0000063	DHX33	56919	Proteomics	18668040
hsa-let-7b-5p	MIMAT0000063	C5orf15	56951	CLASH	23622248
hsa-let-7b-5p	MIMAT0000063	ATXN7L3	56970	PAR-CLIP	23592263
hsa-let-7b-5p	MIMAT0000063	YAE1D1	57002	PAR-CLIP	23592263
hsa-let-7b-5p	MIMAT0000063	PITHD1	57095	Proteomics	18668040
hsa-let-7b-5p	MIMAT0000063	C12orf4	57102	PAR-CLIP	23446348
hsa-let-7b-5p	MIMAT0000063	MRPL47	57129	Proteomics	18668040
hsa-let-7b-5p	MIMAT0000063	RALGAPB	57148	CLASH	23622248
hsa-let-7b-5p	MIMAT0000063	SPRYD7	57213	Proteomics	18668040
hsa-let-7b-5p	MIMAT0000063	NHSL1	57224	CLASH	23622248
hsa-let-7b-5p	MIMAT0000063	SCYL1	57410	Proteomics//pSILAC	18668040
hsa-let-7b-5p	MIMAT0000063	BIRC6	57448	qRT-PCR	17942906
hsa-let-7b-5p	MIMAT0000063	KIAA1143	57456	PAR-CLIP	26701625
hsa-let-7b-5p	MIMAT0000063	SCAF4	57466	Proteomics	18668040
hsa-let-7b-5p	MIMAT0000063	LRRC47	57470	Proteomics	18668040
hsa-let-7b-5p	MIMAT0000063	KIDINS220	57498	Proteomics	18668040
hsa-let-7b-5p	MIMAT0000063	MTUS1	57509	CLASH//PAR-CLIP	23622248|23592263|24398324|23446348|26701625
hsa-let-7b-5p	MIMAT0000063	XPO5	57510	Proteomics	18668040
hsa-let-7b-5p	MIMAT0000063	MIB1	57534	CLASH	23622248
hsa-let-7b-5p	MIMAT0000063	KIAA1328	57536	HITS-CLIP	23313552
hsa-let-7b-5p	MIMAT0000063	PDP2	57546	CLASH//PAR-CLIP	23622248|23592263
hsa-let-7b-5p	MIMAT0000063	CEP126	57562	CLASH	23622248
hsa-let-7b-5p	MIMAT0000063	ZNF687	57592	CLASH	23622248
hsa-let-7b-5p	MIMAT0000063	KIAA1549	57670	CLASH	23622248
hsa-let-7b-5p	MIMAT0000063	KIAA1586	57691	CLASH	23622248
hsa-let-7b-5p	MIMAT0000063	ZNF317	57693	CLASH	23622248
hsa-let-7b-5p	MIMAT0000063	IGDCC4	57722	PAR-CLIP	23446348|21572407|20371350|26701625
hsa-let-7b-5p	MIMAT0000063	NCOA5	57727	CLASH	23622248
hsa-let-7b-5p	MIMAT0000063	RAB40C	57799	PAR-CLIP	23592263
hsa-let-7b-5p	MIMAT0000063	RAP2C	57826	Proteomics	18668040
hsa-let-7b-5p	MIMAT0000063	TRAPPC1	58485	CLASH	23622248
hsa-let-7b-5p	MIMAT0000063	ABHD17C	58489	PAR-CLIP	20371350
hsa-let-7b-5p	MIMAT0000063	TLNRD1	59274	CLASH	23622248
hsa-let-7b-5p	MIMAT0000063	CACNG8	59283	CLASH	23622248
hsa-let-7b-5p	MIMAT0000063	SLC25A19	60386	Proteomics	18668040
hsa-let-7b-5p	MIMAT0000063	SPCS3	60559	Proteomics//pSILAC	18668040
hsa-let-7b-5p	MIMAT0000063	BCORL1	63035	CLASH	23622248
hsa-let-7b-5p	MIMAT0000063	GALNT11	63917	CLASH	23622248
hsa-let-7b-5p	MIMAT0000063	PRSS22	64063	HITS-CLIP	23313552
hsa-let-7b-5p	MIMAT0000063	XYLT2	64132	CLASH	23622248
hsa-let-7b-5p	MIMAT0000063	ERAP2	64167	CLASH	23622248
hsa-let-7b-5p	MIMAT0000063	DNAJC1	64215	Proteomics	18668040
hsa-let-7b-5p	MIMAT0000063	NSD1	64324	PAR-CLIP	24398324
hsa-let-7b-5p	MIMAT0000063	NXN	64359	Proteomics//pSILAC	18668040
hsa-let-7b-5p	MIMAT0000063	ZNF106	64397	CLASH	23622248
hsa-let-7b-5p	MIMAT0000063	GZF1	64412	Microarray	17699775
hsa-let-7b-5p	MIMAT0000063	NOM1	64434	PAR-CLIP	23592263|23446348
hsa-let-7b-5p	MIMAT0000063	CPEB1	64506	Luciferase reporter assay//Microarray//qRT-PCR	22995917
hsa-let-7b-5p	MIMAT0000063	ANAPC1	64682	Microarray//Proteomics//pSILAC//qRT-PCR//Western blot	18668040|26540468
hsa-let-7b-5p	MIMAT0000063	NUCKS1	64710	CLASH	23622248
hsa-let-7b-5p	MIMAT0000063	TBC1D15	64786	Proteomics	18668040
hsa-let-7b-5p	MIMAT0000063	ELOVL1	64834	Proteomics	18668040
hsa-let-7b-5p	MIMAT0000063	TUT1	64852	CLASH	23622248
hsa-let-7b-5p	MIMAT0000063	AIDA	64853	CLASH	23622248
hsa-let-7b-5p	MIMAT0000063	CCDC71	64925	CLASH	23622248
hsa-let-7b-5p	MIMAT0000063	NT5DC2	64943	CLASH	23622248
hsa-let-7b-5p	MIMAT0000063	MRPS24	64951	Proteomics//pSILAC	18668040
hsa-let-7b-5p	MIMAT0000063	MRPS11	64963	CLASH	23622248
hsa-let-7b-5p	MIMAT0000063	NOL6	65083	Proteomics	18668040
hsa-let-7b-5p	MIMAT0000063	MARCKSL1	65108	PAR-CLIP	26701625
hsa-let-7b-5p	MIMAT0000063	WNK1	65125	CLASH	23622248
hsa-let-7b-5p	MIMAT0000063	PYCR3	65263	Proteomics	18668040
hsa-let-7b-5p	MIMAT0000063	PLEKHA3	65977	PAR-CLIP	21572407
hsa-let-7b-5p	MIMAT0000063	PHACTR4	65979	HITS-CLIP	23706177
hsa-let-7b-5p	MIMAT0000063	GGCT	79017	Proteomics//pSILAC	18668040
hsa-let-7b-5p	MIMAT0000063	PDCL3	79031	CLASH	23622248
hsa-let-7b-5p	MIMAT0000063	NABP2	79035	CLASH	23622248
hsa-let-7b-5p	MIMAT0000063	KXD1	79036	CLASH	23622248
hsa-let-7b-5p	MIMAT0000063	ASPSCR1	79058	CLASH	23622248
hsa-let-7b-5p	MIMAT0000063	ATG9A	79065	PAR-CLIP//Proteomics	18668040|23592263|26701625|27292025
hsa-let-7b-5p	MIMAT0000063	FTO	79068	CLASH	23622248
hsa-let-7b-5p	MIMAT0000063	DCTPP1	79077	Proteomics//pSILAC	18668040
hsa-let-7b-5p	MIMAT0000063	ZNF426	79088	CLASH	23622248
hsa-let-7b-5p	MIMAT0000063	EFHD2	79180	PAR-CLIP	23592263
hsa-let-7b-5p	MIMAT0000063	WDR25	79446	CLASH	23622248
hsa-let-7b-5p	MIMAT0000063	ADIPOR2	79602	CLASH//PAR-CLIP	23622248|21572407
hsa-let-7b-5p	MIMAT0000063	RHBDF2	79651	PAR-CLIP	26701625
hsa-let-7b-5p	MIMAT0000063	MSANTD2	79684	CLASH	23622248
hsa-let-7b-5p	MIMAT0000063	IPO4	79711	CLASH//Proteomics//pSILAC	18668040|23622248
hsa-let-7b-5p	MIMAT0000063	LIN28A	79727	Luciferase reporter assay//Reporter assay	15131085
hsa-let-7b-5p	MIMAT0000063	NARS2	79731	Proteomics	18668040
hsa-let-7b-5p	MIMAT0000063	GEMIN7	79760	Proteomics//pSILAC	18668040
hsa-let-7b-5p	MIMAT0000063	ISOC2	79763	CLASH	23622248
hsa-let-7b-5p	MIMAT0000063	ZFHX4	79776	CLASH	23622248
hsa-let-7b-5p	MIMAT0000063	C12orf49	79794	CLASH	23622248
hsa-let-7b-5p	MIMAT0000063	NAA40	79829	Proteomics//pSILAC	18668040
hsa-let-7b-5p	MIMAT0000063	FAM57A	79850	CLASH	23622248
hsa-let-7b-5p	MIMAT0000063	CCDC134	79879	Proteomics	18668040
hsa-let-7b-5p	MIMAT0000063	MRM1	79922	Proteomics//pSILAC	18668040
hsa-let-7b-5p	MIMAT0000063	WLS	79971	Proteomics	18668040
hsa-let-7b-5p	MIMAT0000063	CPED1	79974	Microarray	17699775
hsa-let-7b-5p	MIMAT0000063	DOCK5	80005	Proteomics//pSILAC	18668040
hsa-let-7b-5p	MIMAT0000063	NAA25	80018	Proteomics//pSILAC	18668040
hsa-let-7b-5p	MIMAT0000063	FOXRED2	80020	CLASH	23622248
hsa-let-7b-5p	MIMAT0000063	ZNF556	80032	HITS-CLIP	23824327
hsa-let-7b-5p	MIMAT0000063	ZNF606	80095	CLASH	23622248
hsa-let-7b-5p	MIMAT0000063	PTGES2	80142	CLASH	23622248
hsa-let-7b-5p	MIMAT0000063	SIKE1	80143	CLASH	23622248
hsa-let-7b-5p	MIMAT0000063	NAA15	80155	Proteomics	18668040
hsa-let-7b-5p	MIMAT0000063	OPA3	80207	PAR-CLIP	23592263|26701625
hsa-let-7b-5p	MIMAT0000063	NAA50	80218	Proteomics	18668040
hsa-let-7b-5p	MIMAT0000063	PAAF1	80227	Proteomics	18668040
hsa-let-7b-5p	MIMAT0000063	WDR26	80232	CLASH	23622248
hsa-let-7b-5p	MIMAT0000063	EDEM3	80267	HITS-CLIP//Proteomics//pSILAC	18668040|23313552
hsa-let-7b-5p	MIMAT0000063	WDCP	80304	CLASH	23622248
hsa-let-7b-5p	MIMAT0000063	TRABD	80305	CLASH//Proteomics//pSILAC	18668040|23622248
hsa-let-7b-5p	MIMAT0000063	MED28	80306	CLASH	23622248
hsa-let-7b-5p	MIMAT0000063	FLAD1	80308	CLASH//Proteomics	18668040|23622248
hsa-let-7b-5p	MIMAT0000063	CPEB4	80315	Luciferase reporter assay//Microarray//qRT-PCR	22995917
hsa-let-7b-5p	MIMAT0000063	PUS1	80324	Proteomics	18668040
hsa-let-7b-5p	MIMAT0000063	REEP4	80346	Proteomics	18668040
hsa-let-7b-5p	MIMAT0000063	SLC19A3	80704	HITS-CLIP	23706177
hsa-let-7b-5p	MIMAT0000063	AARSD1	80755	Proteomics//pSILAC	18668040
hsa-let-7b-5p	MIMAT0000063	CPTP	80772	CLASH	23622248
hsa-let-7b-5p	MIMAT0000063	LIMD2	80774	PAR-CLIP	23592263
hsa-let-7b-5p	MIMAT0000063	INTS5	80789	Proteomics	18668040
hsa-let-7b-5p	MIMAT0000063	SLC25A32	81034	Proteomics//pSILAC	18668040
hsa-let-7b-5p	MIMAT0000063	COLEC12	81035	PAR-CLIP	21572407
hsa-let-7b-5p	MIMAT0000063	SLC38A1	81539	Proteomics	18668040
hsa-let-7b-5p	MIMAT0000063	GDPD5	81544	CLASH	23622248
hsa-let-7b-5p	MIMAT0000063	RCC1L	81554	Proteomics	18668040
hsa-let-7b-5p	MIMAT0000063	INTS14	81556	Proteomics	18668040
hsa-let-7b-5p	MIMAT0000063	C1orf21	81563	PAR-CLIP	20371350
hsa-let-7b-5p	MIMAT0000063	ANP32E	81611	Proteomics	18668040
hsa-let-7b-5p	MIMAT0000063	C6orf62	81688	CLASH	23622248
hsa-let-7b-5p	MIMAT0000063	ZNF611	81856	HITS-CLIP//PAR-CLIP	21572407|20371350|23706177
hsa-let-7b-5p	MIMAT0000063	MED25	81857	CLASH	23622248
hsa-let-7b-5p	MIMAT0000063	EMC6	83460	Proteomics	18668040
hsa-let-7b-5p	MIMAT0000063	DNAL1	83544	PAR-CLIP	21572407|27292025
hsa-let-7b-5p	MIMAT0000063	UCK1	83549	CLASH	23622248
hsa-let-7b-5p	MIMAT0000063	ATAD3B	83858	Proteomics//pSILAC	18668040
hsa-let-7b-5p	MIMAT0000063	CDCA7	83879	Microarray	17699775
hsa-let-7b-5p	MIMAT0000063	HASPIN	83903	HITS-CLIP//PAR-CLIP	21572407|20371350|23706177
hsa-let-7b-5p	MIMAT0000063	KREMEN1	83999	PAR-CLIP	23592263|26701625
hsa-let-7b-5p	MIMAT0000063	EMILIN2	84034	HITS-CLIP//PAR-CLIP	20371350|23706177
hsa-let-7b-5p	MIMAT0000063	SLC10A7	84068	PAR-CLIP	24398324|21572407|20371350
hsa-let-7b-5p	MIMAT0000063	WDR75	84128	Proteomics	18668040
hsa-let-7b-5p	MIMAT0000063	TOMM40L	84134	PAR-CLIP	26701625|27292025
hsa-let-7b-5p	MIMAT0000063	UTP15	84135	Proteomics	18668040
hsa-let-7b-5p	MIMAT0000063	ZNF644	84146	PAR-CLIP	23446348
hsa-let-7b-5p	MIMAT0000063	ANTXR1	84168	CLASH	23622248
hsa-let-7b-5p	MIMAT0000063	POLR1B	84172	Proteomics	18668040
hsa-let-7b-5p	MIMAT0000063	FAM96A	84191	Proteomics//pSILAC	18668040
hsa-let-7b-5p	MIMAT0000063	ZCCHC9	84240	CLASH	23622248
hsa-let-7b-5p	MIMAT0000063	NOA1	84273	PAR-CLIP	23592263|23446348
hsa-let-7b-5p	MIMAT0000063	FAM213A	84293	Proteomics	18668040
hsa-let-7b-5p	MIMAT0000063	LLPH	84298	Proteomics	18668040
hsa-let-7b-5p	MIMAT0000063	MIEN1	84299	CLASH	23622248
hsa-let-7b-5p	MIMAT0000063	CCDC115	84317	Proteomics//pSILAC	18668040
hsa-let-7b-5p	MIMAT0000063	LZIC	84328	Proteomics	18668040
hsa-let-7b-5p	MIMAT0000063	GFM2	84340	Proteomics	18668040
hsa-let-7b-5p	MIMAT0000063	CYSTM1	84418	CLASH	23622248
hsa-let-7b-5p	MIMAT0000063	RAB11FIP4	84440	PAR-CLIP	24398324
hsa-let-7b-5p	MIMAT0000063	ZBTB37	84614	PAR-CLIP	20371350
hsa-let-7b-5p	MIMAT0000063	USP38	84640	PAR-CLIP	21572407
hsa-let-7b-5p	MIMAT0000063	FAM126A	84668	CLASH	23622248
hsa-let-7b-5p	MIMAT0000063	GTPBP3	84705	Proteomics//pSILAC	18668040
hsa-let-7b-5p	MIMAT0000063	PRRC2B	84726	CLASH	23622248
hsa-let-7b-5p	MIMAT0000063	FUT10	84750	PAR-CLIP	23592263|26701625
hsa-let-7b-5p	MIMAT0000063	TUBA1C	84790	CLASH	23622248
hsa-let-7b-5p	MIMAT0000063	IL17RC	84818	CLASH	23622248
hsa-let-7b-5p	MIMAT0000063	PLXDC2	84898	Proteomics	18668040
hsa-let-7b-5p	MIMAT0000063	FAM136A	84908	CLASH	23622248
hsa-let-7b-5p	MIMAT0000063	ZNF587	84914	PAR-CLIP	23592263
hsa-let-7b-5p	MIMAT0000063	PPP1R15B	84919	PAR-CLIP	23592263|27292025
hsa-let-7b-5p	MIMAT0000063	FAM104A	84923	PAR-CLIP	20371350
hsa-let-7b-5p	MIMAT0000063	ZNF566	84924	PAR-CLIP	23446348|21572407|20371350
hsa-let-7b-5p	MIMAT0000063	MPND	84954	CLASH	23622248
hsa-let-7b-5p	MIMAT0000063	FBXL20	84961	PAR-CLIP	21572407
hsa-let-7b-5p	MIMAT0000063	REPS1	85021	CLASH	23622248
hsa-let-7b-5p	MIMAT0000063	HIST1H2BK	85236	PAR-CLIP	23592263|27292025
hsa-let-7b-5p	MIMAT0000063	ZCCHC3	85364	PAR-CLIP	23446348|26701625
hsa-let-7b-5p	MIMAT0000063	EAF1	85403	CLASH	23622248
hsa-let-7b-5p	MIMAT0000063	MIDN	90007	CLASH//PAR-CLIP	23622248|26701625
hsa-let-7b-5p	MIMAT0000063	ZNF799	90576	HITS-CLIP	23313552
hsa-let-7b-5p	MIMAT0000063	PIP4P1	90809	CLASH	23622248
hsa-let-7b-5p	MIMAT0000063	ADCK2	90956	CLASH	23622248
hsa-let-7b-5p	MIMAT0000063	DHX57	90957	CLASH//Proteomics//pSILAC	18668040|23622248
hsa-let-7b-5p	MIMAT0000063	FMNL3	91010	PAR-CLIP	22100165
hsa-let-7b-5p	MIMAT0000063	L3MBTL4	91133	CLASH	23622248
hsa-let-7b-5p	MIMAT0000063	YTHDC1	91746	CLASH	23622248
hsa-let-7b-5p	MIMAT0000063	NEK9	91754	CLASH	23622248
hsa-let-7b-5p	MIMAT0000063	C11orf52	91894	CLASH	23622248
hsa-let-7b-5p	MIMAT0000063	ZC3HAV1L	92092	PAR-CLIP	23592263
hsa-let-7b-5p	MIMAT0000063	OXNAD1	92106	Proteomics	18668040
hsa-let-7b-5p	MIMAT0000063	MTSS1L	92154	CLASH	23622248
hsa-let-7b-5p	MIMAT0000063	NAF1	92345	Proteomics	18668040
hsa-let-7b-5p	MIMAT0000063	MOB1B	92597	Proteomics	18668040
hsa-let-7b-5p	MIMAT0000063	TIMM50	92609	CLASH	23622248
hsa-let-7b-5p	MIMAT0000063	MGME1	92667	Proteomics//pSILAC	18668040
hsa-let-7b-5p	MIMAT0000063	SLC38A5	92745	Proteomics	18668040
hsa-let-7b-5p	MIMAT0000063	MARS2	92935	PAR-CLIP//pSILAC	18668040|26701625
hsa-let-7b-5p	MIMAT0000063	IGSF8	93185	CLASH	23622248
hsa-let-7b-5p	MIMAT0000063	SDR42E1	93517	PAR-CLIP	24398324
hsa-let-7b-5p	MIMAT0000063	ZFAND4	93550	HITS-CLIP//PAR-CLIP	23706177|23313552|27292025
hsa-let-7b-5p	MIMAT0000063	MFSD3	113655	CLASH	23622248
hsa-let-7b-5p	MIMAT0000063	TOE1	114034	Proteomics	18668040
hsa-let-7b-5p	MIMAT0000063	BTBD9	114781	CLASH	23622248
hsa-let-7b-5p	MIMAT0000063	MBD6	114785	CLASH	23622248
hsa-let-7b-5p	MIMAT0000063	OSBPL10	114884	Proteomics	18668040
hsa-let-7b-5p	MIMAT0000063	KCTD12	115207	Proteomics	18668040
hsa-let-7b-5p	MIMAT0000063	CTHRC1	115908	Luciferase reporter assay//qRT-PCR//Western blot	25510669
hsa-let-7b-5p	MIMAT0000063	TSEN15	116461	CLASH	23622248
hsa-let-7b-5p	MIMAT0000063	DCD	117159	Proteomics	18668040
hsa-let-7b-5p	MIMAT0000063	RFFL	117584	CLASH	23622248
hsa-let-7b-5p	MIMAT0000063	PDZD8	118987	PAR-CLIP	21572407
hsa-let-7b-5p	MIMAT0000063	LRIG3	121227	PAR-CLIP	21572407|20371350
hsa-let-7b-5p	MIMAT0000063	NAA30	122830	PAR-CLIP	21572407
hsa-let-7b-5p	MIMAT0000063	MSI2	124540	PAR-CLIP	21572407
hsa-let-7b-5p	MIMAT0000063	C19orf47	126526	PAR-CLIP	21572407|20371350
hsa-let-7b-5p	MIMAT0000063	GABPB2	126626	CLASH	23622248
hsa-let-7b-5p	MIMAT0000063	TBC1D20	128637	CLASH	23622248
hsa-let-7b-5p	MIMAT0000063	PIGU	128869	Proteomics	18668040
hsa-let-7b-5p	MIMAT0000063	NUP35	129401	Proteomics	18668040
hsa-let-7b-5p	MIMAT0000063	TRIM71	131405	PAR-CLIP	20371350
hsa-let-7b-5p	MIMAT0000063	FAM131A	131408	CLASH	23622248
hsa-let-7b-5p	MIMAT0000063	FAM43A	131583	PAR-CLIP	23592263|20371350
hsa-let-7b-5p	MIMAT0000063	GRPEL2	134266	CLASH//PAR-CLIP//Proteomics//pSILAC	18668040|23622248|23592263|24398324|23446348|21572407|20371350|26701625
hsa-let-7b-5p	MIMAT0000063	C5orf24	134553	CLASH	23622248
hsa-let-7b-5p	MIMAT0000063	PM20D2	135293	PAR-CLIP	21572407
hsa-let-7b-5p	MIMAT0000063	MTPN	136319	Reporter assay	15806104
hsa-let-7b-5p	MIMAT0000063	UBXN2B	137886	PAR-CLIP	21572407
hsa-let-7b-5p	MIMAT0000063	GPAT4	137964	PAR-CLIP	26701625
hsa-let-7b-5p	MIMAT0000063	BRI3BP	140707	HITS-CLIP	23706177
hsa-let-7b-5p	MIMAT0000063	SMCR8	140775	PAR-CLIP	24398324|23446348|21572407|26701625|27292025
hsa-let-7b-5p	MIMAT0000063	E2F7	144455	CLASH	23622248
hsa-let-7b-5p	MIMAT0000063	ZNF578	147660	HITS-CLIP	23706177
hsa-let-7b-5p	MIMAT0000063	ZNF417	147687	HITS-CLIP	23313552
hsa-let-7b-5p	MIMAT0000063	ZNF738	148203	HITS-CLIP	23706177
hsa-let-7b-5p	MIMAT0000063	SLC30A7	148867	Proteomics	18668040
hsa-let-7b-5p	MIMAT0000063	C1orf210	149466	HITS-CLIP//PAR-CLIP	23446348|21572407|23706177
hsa-let-7b-5p	MIMAT0000063	DTX3L	151636	HITS-CLIP	23706177
hsa-let-7b-5p	MIMAT0000063	CMC1	152100	Proteomics	18668040
hsa-let-7b-5p	MIMAT0000063	DAB2IP	153090	CLASH	23622248
hsa-let-7b-5p	MIMAT0000063	CEP120	153241	PAR-CLIP	23592263
hsa-let-7b-5p	MIMAT0000063	TMEM167A	153339	Proteomics	18668040
hsa-let-7b-5p	MIMAT0000063	TMEM65	157378	Proteomics	18668040
hsa-let-7b-5p	MIMAT0000063	RDH10	157506	Luciferase reporter assay//Proteomics//pSILAC	18668040
hsa-let-7b-5p	MIMAT0000063	ANKRD46	157567	PAR-CLIP	22100165|26701625
hsa-let-7b-5p	MIMAT0000063	FAM84B	157638	CLASH	23622248
hsa-let-7b-5p	MIMAT0000063	USP54	159195	CLASH	23622248
hsa-let-7b-5p	MIMAT0000063	TMTC3	160418	PAR-CLIP//Proteomics	18668040|23592263
hsa-let-7b-5p	MIMAT0000063	IFNLR1	163702	PAR-CLIP	23592263
hsa-let-7b-5p	MIMAT0000063	AGO3	192669	Microarray	17699775
hsa-let-7b-5p	MIMAT0000063	TMEM201	199953	CLASH//Proteomics	18668040|23622248
hsa-let-7b-5p	MIMAT0000063	TXLNA	200081	CLASH//PAR-CLIP	23622248|21572407
hsa-let-7b-5p	MIMAT0000063	IBA57	200205	CLASH	23622248
hsa-let-7b-5p	MIMAT0000063	KLHDC8B	200942	PAR-CLIP	23592263
hsa-let-7b-5p	MIMAT0000063	CENPV	201161	Proteomics	18668040
hsa-let-7b-5p	MIMAT0000063	UNC13D	201294	Proteomics	18668040
hsa-let-7b-5p	MIMAT0000063	ZNF584	201514	HITS-CLIP	23706177
hsa-let-7b-5p	MIMAT0000063	PDE12	201626	Microarray//PAR-CLIP//Proteomics	17699775|18668040|24398324|23446348|21572407|20371350
hsa-let-7b-5p	MIMAT0000063	TUBB	203068	CLASH	23622248
hsa-let-7b-5p	MIMAT0000063	HIPK1	204851	CLASH	23622248
hsa-let-7b-5p	MIMAT0000063	CCNY	219771	Proteomics	18668040
hsa-let-7b-5p	MIMAT0000063	SLC16A9	220963	PAR-CLIP	21572407
hsa-let-7b-5p	MIMAT0000063	FOXK1	221937	Proteomics	18668040
hsa-let-7b-5p	MIMAT0000063	TMED4	222068	PAR-CLIP	27292025
hsa-let-7b-5p	MIMAT0000063	SLC35F1	222553	CLASH	23622248
hsa-let-7b-5p	MIMAT0000063	AFG1L	246269	CLASH	23622248
hsa-let-7b-5p	MIMAT0000063	MMS22L	253714	Proteomics//pSILAC	18668040
hsa-let-7b-5p	MIMAT0000063	RNF144B	255488	PAR-CLIP	23592263
hsa-let-7b-5p	MIMAT0000063	ELMOD2	255520	CLASH	23622248
hsa-let-7b-5p	MIMAT0000063	MFSD8	256471	PAR-CLIP	24398324
hsa-let-7b-5p	MIMAT0000063	PGM2L1	283209	PAR-CLIP	23592263
hsa-let-7b-5p	MIMAT0000063	KCTD21	283219	PAR-CLIP	23592263
hsa-let-7b-5p	MIMAT0000063	TTC9C	283237	Proteomics//pSILAC	18668040
hsa-let-7b-5p	MIMAT0000063	ANKRD52	283373	CLASH	23622248
hsa-let-7b-5p	MIMAT0000063	SPRYD4	283377	Proteomics//pSILAC	18668040
hsa-let-7b-5p	MIMAT0000063	GATC	283459	Proteomics	18668040
hsa-let-7b-5p	MIMAT0000063	PRTG	283659	CLASH	23622248
hsa-let-7b-5p	MIMAT0000063	ZADH2	284273	CLASH//Proteomics	18668040|23622248
hsa-let-7b-5p	MIMAT0000063	ZNF841	284371	CLASH	23622248
hsa-let-7b-5p	MIMAT0000063	NBPF15	284565	CLASH	23622248
hsa-let-7b-5p	MIMAT0000063	C5orf51	285636	PAR-CLIP	23592263|24398324|23446348|21572407|20371350|26701625|27292025
hsa-let-7b-5p	MIMAT0000063	RNASE10	338879	CLASH	23622248
hsa-let-7b-5p	MIMAT0000063	ZBTB8OS	339487	HITS-CLIP//PAR-CLIP	23446348|23706177
hsa-let-7b-5p	MIMAT0000063	NAT8L	339983	PAR-CLIP	21572407
hsa-let-7b-5p	MIMAT0000063	ACER2	340485	PAR-CLIP	24398324
hsa-let-7b-5p	MIMAT0000063	ZNF774	342132	HITS-CLIP//PAR-CLIP	22100165|27418678
hsa-let-7b-5p	MIMAT0000063	ATXN1L	342371	CLASH	23622248
hsa-let-7b-5p	MIMAT0000063	MTX3	345778	HITS-CLIP	23706177
hsa-let-7b-5p	MIMAT0000063	SPATA12	353324	CLASH	23622248
hsa-let-7b-5p	MIMAT0000063	IRF2BP2	359948	CLASH	23622248
hsa-let-7b-5p	MIMAT0000063	NDUFA4P1	360165	PAR-CLIP	22100165
hsa-let-7b-5p	MIMAT0000063	NHLRC2	374354	HITS-CLIP	23313552
hsa-let-7b-5p	MIMAT0000063	DRAXIN	374946	CLASH	23622248
hsa-let-7b-5p	MIMAT0000063	NHLRC3	387921	PAR-CLIP	24398324|21572407|20371350
hsa-let-7b-5p	MIMAT0000063	BEND4	389206	PAR-CLIP	21572407|20371350
hsa-let-7b-5p	MIMAT0000063	PSMG4	389362	CLASH	23622248
hsa-let-7b-5p	MIMAT0000063	LIN28B	389421	Luciferase reporter assay//Microarray	17699775|16971064
hsa-let-7b-5p	MIMAT0000063	RBM12B	389677	PAR-CLIP//Proteomics	18668040|21572407|20371350
hsa-let-7b-5p	MIMAT0000063	NUDT19	390916	Proteomics//pSILAC	18668040
hsa-let-7b-5p	MIMAT0000063	ZNF805	390980	CLASH	23622248
hsa-let-7b-5p	MIMAT0000063	RAB19	401409	HITS-CLIP//PAR-CLIP	23706177|23313552|27292025
hsa-let-7b-5p	MIMAT0000063	POTEG	404785	CLASH//PAR-CLIP	23622248|26701625|27292025
hsa-let-7b-5p	MIMAT0000063	NOMO3	408050	CLASH	23622248
hsa-let-7b-5p	MIMAT0000063	FNDC9	408263	PAR-CLIP	26701625
hsa-let-7b-5p	MIMAT0000063	ATXN7L3B	552889	PAR-CLIP	23592263|20371350
hsa-let-7b-5p	MIMAT0000063	PRR5-ARHGAP8	553158	PAR-CLIP	27292025
hsa-let-7b-5p	MIMAT0000063	POTEM	641455	PAR-CLIP	26701625|27292025
hsa-let-7b-5p	MIMAT0000063	FAM83G	644815	PAR-CLIP	23592263|24398324
hsa-let-7b-5p	MIMAT0000063	ANXA8	653145	Proteomics	18668040
hsa-let-7b-5p	MIMAT0000063	ANXA8L1	728113	Proteomics	18668040
hsa-let-7b-5p	MIMAT0000063	CASTOR2	729438	PAR-CLIP	26701625
hsa-let-7b-5p	MIMAT0000063	POM121C	100101267	Proteomics	18668040
hsa-let-7b-5p	MIMAT0000063	TIMM23	100287932	Proteomics	18668040
hsa-let-7b-5p	MIMAT0000063	OCLN	100506658	CLASH	23622248
hsa-let-7c-5p	MIMAT0000064	ACTA1	58	PAR-CLIP	21572407
hsa-let-7c-5p	MIMAT0000064	ACTB	60	CLASH	23622248
hsa-let-7c-5p	MIMAT0000064	ACTN4	81	CLASH	23622248
hsa-let-7c-5p	MIMAT0000064	ACVR1B	91	CLASH	23622248
hsa-let-7c-5p	MIMAT0000064	ADH5	128	HITS-CLIP//PAR-CLIP	23313552|26701625|27292025
hsa-let-7c-5p	MIMAT0000064	AHR	196	PAR-CLIP	23592263
hsa-let-7c-5p	MIMAT0000064	AK4	205	PAR-CLIP	23446348|20371350
hsa-let-7c-5p	MIMAT0000064	AMD1	262	HITS-CLIP	23313552
hsa-let-7c-5p	MIMAT0000064	AQP6	363	PAR-CLIP	27292025
hsa-let-7c-5p	MIMAT0000064	RHOB	388	3'LIFE	25074381
hsa-let-7c-5p	MIMAT0000064	ATP2A2	488	CLASH	23622248
hsa-let-7c-5p	MIMAT0000064	BACH1	571	PAR-CLIP	20371350
hsa-let-7c-5p	MIMAT0000064	CCND1	595	PAR-CLIP	23592263|26701625
hsa-let-7c-5p	MIMAT0000064	BCL2L1	598	Luciferase reporter assay//qRT-PCR//Western blot	20347499|22917031
hsa-let-7c-5p	MIMAT0000064	POLR3D	661	HITS-CLIP	23313552
hsa-let-7c-5p	MIMAT0000064	CALU	813	PAR-CLIP	20371350
hsa-let-7c-5p	MIMAT0000064	CASP3	836	Luciferase reporter assay//qRT-PCR//Western blot	25934573
hsa-let-7c-5p	MIMAT0000064	CBL	867	CLASH	23622248
hsa-let-7c-5p	MIMAT0000064	CCNC	892	CLASH	23622248
hsa-let-7c-5p	MIMAT0000064	CCNF	899	CLASH	23622248
hsa-let-7c-5p	MIMAT0000064	CCNG1	900	CLASH	23622248
hsa-let-7c-5p	MIMAT0000064	CCNT2	905	PAR-CLIP	21572407
hsa-let-7c-5p	MIMAT0000064	CD59	966	PAR-CLIP	23446348|20371350
hsa-let-7c-5p	MIMAT0000064	CDC25A	993	Immunohistochemistry//Luciferase reporter assay//qRT-PCR//Western blot	25909324
hsa-let-7c-5p	MIMAT0000064	CDKN1A	1026	PAR-CLIP	21572407
hsa-let-7c-5p	MIMAT0000064	CEBPB	1051	Luciferase reporter assay	23667114
hsa-let-7c-5p	MIMAT0000064	CHD1	1105	CLASH	23622248
hsa-let-7c-5p	MIMAT0000064	AP1S1	1174	PAR-CLIP	23592263|26701625
hsa-let-7c-5p	MIMAT0000064	COL8A1	1295	PAR-CLIP	23592263
hsa-let-7c-5p	MIMAT0000064	COX6B1	1340	HITS-CLIP	23706177
hsa-let-7c-5p	MIMAT0000064	CREM	1390	3'LIFE	25074381
hsa-let-7c-5p	MIMAT0000064	CRK	1398	3'LIFE	25074381
hsa-let-7c-5p	MIMAT0000064	CRX	1406	PAR-CLIP	26701625
hsa-let-7c-5p	MIMAT0000064	CRY2	1408	PAR-CLIP	23592263|26701625
hsa-let-7c-5p	MIMAT0000064	CSNK2A1	1457	CLASH	23622248
hsa-let-7c-5p	MIMAT0000064	CTPS1	1503	HITS-CLIP	23313552
hsa-let-7c-5p	MIMAT0000064	DHX9	1660	CLASH	23622248
hsa-let-7c-5p	MIMAT0000064	DLX4	1748	3'LIFE	25074381
hsa-let-7c-5p	MIMAT0000064	DNA2	1763	PAR-CLIP	23446348
hsa-let-7c-5p	MIMAT0000064	DNAH9	1770	HITS-CLIP	23706177
hsa-let-7c-5p	MIMAT0000064	DNMT1	1786	3'LIFE	25074381
hsa-let-7c-5p	MIMAT0000064	ARID3A	1820	3'LIFE//PAR-CLIP	25074381|23592263
hsa-let-7c-5p	MIMAT0000064	DUSP1	1843	PAR-CLIP	21572407
hsa-let-7c-5p	MIMAT0000064	DUSP7	1849	CLASH	23622248
hsa-let-7c-5p	MIMAT0000064	DVL3	1857	PAR-CLIP	23446348
hsa-let-7c-5p	MIMAT0000064	E2F5	1875	3'LIFE	25074381
hsa-let-7c-5p	MIMAT0000064	E2F6	1876	PAR-CLIP	20371350
hsa-let-7c-5p	MIMAT0000064	EDN1	1906	PAR-CLIP	23592263
hsa-let-7c-5p	MIMAT0000064	EIF4G2	1982	PAR-CLIP	23592263|21572407|27292025
hsa-let-7c-5p	MIMAT0000064	EN2	2020	3'LIFE	25074381
hsa-let-7c-5p	MIMAT0000064	EPHA4	2043	PAR-CLIP	21572407
hsa-let-7c-5p	MIMAT0000064	EWSR1	2130	CLASH	23622248
hsa-let-7c-5p	MIMAT0000064	EYA3	2140	CLASH	23622248
hsa-let-7c-5p	MIMAT0000064	EZH2	2146	3'LIFE	25074381
hsa-let-7c-5p	MIMAT0000064	BPTF	2186	CLASH	23622248
hsa-let-7c-5p	MIMAT0000064	FOXO3	2309	CLASH	23622248
hsa-let-7c-5p	MIMAT0000064	FLNB	2317	CLASH	23622248
hsa-let-7c-5p	MIMAT0000064	FMO4	2329	HITS-CLIP	23824327
hsa-let-7c-5p	MIMAT0000064	FPR1	2357	HITS-CLIP	23313552
hsa-let-7c-5p	MIMAT0000064	FXN	2395	PAR-CLIP	23592263
hsa-let-7c-5p	MIMAT0000064	MTOR	2475	Luciferase reporter assay	25311506
hsa-let-7c-5p	MIMAT0000064	GABPB1	2553	HITS-CLIP//PAR-CLIP	23592263|23313552
hsa-let-7c-5p	MIMAT0000064	GARS	2617	CLASH	23622248
hsa-let-7c-5p	MIMAT0000064	GATM	2628	PAR-CLIP	26701625
hsa-let-7c-5p	MIMAT0000064	NR6A1	2649	PAR-CLIP	23592263
hsa-let-7c-5p	MIMAT0000064	GLO1	2739	PAR-CLIP	23592263
hsa-let-7c-5p	MIMAT0000064	GNG5	2787	PAR-CLIP	20371350|27292025
hsa-let-7c-5p	MIMAT0000064	GOLGA4	2803	PAR-CLIP	20371350
hsa-let-7c-5p	MIMAT0000064	GPS1	2873	Western blot	21530537
hsa-let-7c-5p	MIMAT0000064	GSK3A	2931	CLASH	23622248
hsa-let-7c-5p	MIMAT0000064	GTF3C1	2975	CLASH	23622248
hsa-let-7c-5p	MIMAT0000064	HIST1H2BD	3017	PAR-CLIP	24398324|23446348
hsa-let-7c-5p	MIMAT0000064	HMGA1	3159	HITS-CLIP//PAR-CLIP	23592263|23313552
hsa-let-7c-5p	MIMAT0000064	HOXD1	3231	3'LIFE	25074381
hsa-let-7c-5p	MIMAT0000064	HSF1	3297	3'LIFE	25074381
hsa-let-7c-5p	MIMAT0000064	HSPA4	3308	Luciferase reporter assay	26923191
hsa-let-7c-5p	MIMAT0000064	ID1	3397	3'LIFE	25074381
hsa-let-7c-5p	MIMAT0000064	IGF1R	3480	Luciferase reporter assay//PAR-CLIP//qRT-PCR//Western blot	23503464|23592263|24398324|23446348|21572407
hsa-let-7c-5p	MIMAT0000064	IL6	3569	ELISA//Luciferase reporter assay//qRT-PCR	23977098
hsa-let-7c-5p	MIMAT0000064	IL6R	3570	PAR-CLIP	27292025
hsa-let-7c-5p	MIMAT0000064	CXCL8	3576	PAR-CLIP	26701625
hsa-let-7c-5p	MIMAT0000064	IL10	3586	Luciferase reporter assay//qRT-PCR	22835429
hsa-let-7c-5p	MIMAT0000064	ITGA3	3675	HITS-CLIP	23706177|23313552
hsa-let-7c-5p	MIMAT0000064	ITGB3	3690	Immunocytochemistry//Luciferase reporter assay//qRT-PCR//Western blot	23981581
hsa-let-7c-5p	MIMAT0000064	JARID2	3720	CLASH	23622248
hsa-let-7c-5p	MIMAT0000064	KPNA5	3841	HITS-CLIP//PAR-CLIP	24398324|23446348|21572407|20371350
hsa-let-7c-5p	MIMAT0000064	LDHA	3939	CLASH	23622248
hsa-let-7c-5p	MIMAT0000064	LECT2	3950	CLASH	23622248
hsa-let-7c-5p	MIMAT0000064	LTA4H	4048	CLASH	23622248
hsa-let-7c-5p	MIMAT0000064	LYN	4067	PAR-CLIP	23592263
hsa-let-7c-5p	MIMAT0000064	MXD1	4084	PAR-CLIP	21572407
hsa-let-7c-5p	MIMAT0000064	SMAD6	4091	3'LIFE	25074381
hsa-let-7c-5p	MIMAT0000064	MAGEA3	4102	PAR-CLIP	27292025
hsa-let-7c-5p	MIMAT0000064	MAGEA6	4105	PAR-CLIP	27292025
hsa-let-7c-5p	MIMAT0000064	MAGEA12	4111	PAR-CLIP	27292025
hsa-let-7c-5p	MIMAT0000064	CHST6	4166	CLASH	23622248
hsa-let-7c-5p	MIMAT0000064	MDM4	4194	PAR-CLIP	23592263|24398324
hsa-let-7c-5p	MIMAT0000064	MEF2C	4208	CLASH	23622248
hsa-let-7c-5p	MIMAT0000064	MEF2D	4209	PAR-CLIP	26701625
hsa-let-7c-5p	MIMAT0000064	MEIS3P1	4213	PAR-CLIP	23592263
hsa-let-7c-5p	MIMAT0000064	MICB	4277	3'LIFE	25074381
hsa-let-7c-5p	MIMAT0000064	MPL	4352	Luciferase reporter assay	20445018
hsa-let-7c-5p	MIMAT0000064	ATP6	4508	CLASH	23622248
hsa-let-7c-5p	MIMAT0000064	COX1	4512	CLASH	23622248
hsa-let-7c-5p	MIMAT0000064	COX2	4513	CLASH	23622248
hsa-let-7c-5p	MIMAT0000064	COX3	4514	CLASH	23622248
hsa-let-7c-5p	MIMAT0000064	ND1	4535	CLASH	23622248
hsa-let-7c-5p	MIMAT0000064	ND2	4536	CLASH	23622248
hsa-let-7c-5p	MIMAT0000064	ND4	4538	CLASH	23622248
hsa-let-7c-5p	MIMAT0000064	ND4L	4539	CLASH	23622248
hsa-let-7c-5p	MIMAT0000064	ND5	4540	CLASH	23622248
hsa-let-7c-5p	MIMAT0000064	MYC	4609	Luciferase reporter assay//Northern blot//TRAP//Western blot	17877811|24510096
hsa-let-7c-5p	MIMAT0000064	MYCL	4610	3'LIFE	25074381
hsa-let-7c-5p	MIMAT0000064	MYO9A	4649	CLASH	23622248
hsa-let-7c-5p	MIMAT0000064	NAP1L1	4673	HITS-CLIP	19536157
hsa-let-7c-5p	MIMAT0000064	NME4	4833	CLASH	23622248
hsa-let-7c-5p	MIMAT0000064	CNOT3	4849	CLASH	23622248
hsa-let-7c-5p	MIMAT0000064	NOTCH2	4853	CLASH	23622248
hsa-let-7c-5p	MIMAT0000064	NPTX1	4884	CLASH	23622248
hsa-let-7c-5p	MIMAT0000064	SLC11A2	4891	HITS-CLIP//PAR-CLIP	23592263|23313552
hsa-let-7c-5p	MIMAT0000064	NRAS	4893	Microarray//Northern blot//qRT-PCR//Western blot	15766527
hsa-let-7c-5p	MIMAT0000064	NUCB2	4925	PAR-CLIP	23592263
hsa-let-7c-5p	MIMAT0000064	OPRL1	4987	PAR-CLIP	22012620
hsa-let-7c-5p	MIMAT0000064	PAFAH2	5051	HITS-CLIP	19536157
hsa-let-7c-5p	MIMAT0000064	PBX2	5089	Luciferase reporter assay//PAR-CLIP//qRT-PCR//Western blot	22964640|26701625
hsa-let-7c-5p	MIMAT0000064	PBX3	5090	3'LIFE	25074381
hsa-let-7c-5p	MIMAT0000064	PDGFB	5155	PAR-CLIP	27292025
hsa-let-7c-5p	MIMAT0000064	PEX6	5190	CLASH	23622248
hsa-let-7c-5p	MIMAT0000064	PLAGL2	5326	PAR-CLIP	23592263|26701625
hsa-let-7c-5p	MIMAT0000064	PLCG2	5336	PAR-CLIP	24398324|23446348
hsa-let-7c-5p	MIMAT0000064	PMAIP1	5366	PAR-CLIP	23592263
hsa-let-7c-5p	MIMAT0000064	POLR2D	5433	PAR-CLIP	23592263|21572407|26701625
hsa-let-7c-5p	MIMAT0000064	PPP2R2A	5520	PAR-CLIP	23446348
hsa-let-7c-5p	MIMAT0000064	PPP2R5E	5529	CLASH	23622248
hsa-let-7c-5p	MIMAT0000064	PRIM2	5558	HITS-CLIP	23706177
hsa-let-7c-5p	MIMAT0000064	MAPK6	5597	PAR-CLIP	21572407
hsa-let-7c-5p	MIMAT0000064	MAP2K7	5609	PAR-CLIP	23592263|26701625
hsa-let-7c-5p	MIMAT0000064	PSMB2	5690	CLASH	23622248
hsa-let-7c-5p	MIMAT0000064	PTK2	5747	CLASH	23622248
hsa-let-7c-5p	MIMAT0000064	QDPR	5860	PAR-CLIP	23592263
hsa-let-7c-5p	MIMAT0000064	RAB5B	5869	CLASH	23622248
hsa-let-7c-5p	MIMAT0000064	RARB	5915	3'LIFE	25074381
hsa-let-7c-5p	MIMAT0000064	RDX	5962	PAR-CLIP	23446348|21572407|26701625
hsa-let-7c-5p	MIMAT0000064	RFC2	5982	HITS-CLIP	23706177
hsa-let-7c-5p	MIMAT0000064	RHD	6007	HITS-CLIP//PAR-CLIP	23592263|23706177|23313552
hsa-let-7c-5p	MIMAT0000064	BRD2	6046	CLASH	23622248
hsa-let-7c-5p	MIMAT0000064	RPL3	6122	CLASH	23622248
hsa-let-7c-5p	MIMAT0000064	RPL18A	6142	CLASH	23622248
hsa-let-7c-5p	MIMAT0000064	MRPL12	6182	PAR-CLIP	23592263
hsa-let-7c-5p	MIMAT0000064	RPS4Y1	6192	CLASH	23622248
hsa-let-7c-5p	MIMAT0000064	RPS13	6207	CLASH	23622248
hsa-let-7c-5p	MIMAT0000064	RPS24	6229	CLASH	23622248
hsa-let-7c-5p	MIMAT0000064	RRAD	6236	PAR-CLIP	22012620
hsa-let-7c-5p	MIMAT0000064	RRM1	6240	PAR-CLIP	23592263
hsa-let-7c-5p	MIMAT0000064	RRM2	6241	PAR-CLIP	21572407
hsa-let-7c-5p	MIMAT0000064	RYR2	6262	CLASH	23622248
hsa-let-7c-5p	MIMAT0000064	SAFB	6294	CLASH	23622248
hsa-let-7c-5p	MIMAT0000064	ATXN2	6311	HITS-CLIP	23313552
hsa-let-7c-5p	MIMAT0000064	SLC12A2	6558	CLASH	23622248
hsa-let-7c-5p	MIMAT0000064	SLC20A1	6574	PAR-CLIP	23592263|20371350
hsa-let-7c-5p	MIMAT0000064	SLC25A1	6576	CLASH	23622248
hsa-let-7c-5p	MIMAT0000064	SMARCC1	6599	CLASH	23622248
hsa-let-7c-5p	MIMAT0000064	SMARCD1	6602	CLASH	23622248
hsa-let-7c-5p	MIMAT0000064	SOD2	6648	PAR-CLIP	22012620
hsa-let-7c-5p	MIMAT0000064	SREBF1	6720	3'LIFE	25074381
hsa-let-7c-5p	MIMAT0000064	STAT2	6773	3'LIFE//HITS-CLIP	25074381|23706177
hsa-let-7c-5p	MIMAT0000064	STAT3	6774	Luciferase reporter assay	26851791
hsa-let-7c-5p	MIMAT0000064	STK4	6789	PAR-CLIP	23446348
hsa-let-7c-5p	MIMAT0000064	STRN	6801	PAR-CLIP	24398324|20371350
hsa-let-7c-5p	MIMAT0000064	STX3	6809	PAR-CLIP	27292025
hsa-let-7c-5p	MIMAT0000064	SUOX	6821	PAR-CLIP	21572407
hsa-let-7c-5p	MIMAT0000064	SURF4	6836	PAR-CLIP	20371350
hsa-let-7c-5p	MIMAT0000064	SYT1	6857	PAR-CLIP	26701625
hsa-let-7c-5p	MIMAT0000064	TAF5	6877	CLASH	23622248
hsa-let-7c-5p	MIMAT0000064	TAZ	6901	CLASH	23622248
hsa-let-7c-5p	MIMAT0000064	TGFBR1	7046	Luciferase reporter assay//qRT-PCR//Western blot	19841744
hsa-let-7c-5p	MIMAT0000064	TGFBR3	7049	PAR-CLIP	21572407
hsa-let-7c-5p	MIMAT0000064	THBS1	7057	PAR-CLIP	24398324
hsa-let-7c-5p	MIMAT0000064	TRAPPC10	7109	PAR-CLIP	26701625
hsa-let-7c-5p	MIMAT0000064	TTF1	7270	3'LIFE	25074381
hsa-let-7c-5p	MIMAT0000064	TUBB2A	7280	PAR-CLIP	23592263
hsa-let-7c-5p	MIMAT0000064	UBA52	7311	CLASH	23622248
hsa-let-7c-5p	MIMAT0000064	SUMO1	7341	PAR-CLIP	24398324
hsa-let-7c-5p	MIMAT0000064	USF2	7392	3'LIFE	25074381
hsa-let-7c-5p	MIMAT0000064	VCL	7414	PAR-CLIP	23592263
hsa-let-7c-5p	MIMAT0000064	XBP1	7494	3'LIFE	25074381
hsa-let-7c-5p	MIMAT0000064	YWHAZ	7534	PAR-CLIP	23592263
hsa-let-7c-5p	MIMAT0000064	ZNF8	7554	PAR-CLIP	23592263
hsa-let-7c-5p	MIMAT0000064	ZNF28	7576	PAR-CLIP	23592263
hsa-let-7c-5p	MIMAT0000064	ZNF200	7752	PAR-CLIP	21572407|20371350
hsa-let-7c-5p	MIMAT0000064	PRRC2A	7916	CLASH	23622248
hsa-let-7c-5p	MIMAT0000064	MLLT10	8028	PAR-CLIP	23592263|27292025
hsa-let-7c-5p	MIMAT0000064	PTP4A2	8073	CLASH	23622248
hsa-let-7c-5p	MIMAT0000064	KMT2D	8085	PAR-CLIP	24398324|21572407
hsa-let-7c-5p	MIMAT0000064	HMGA2	8091	CLASH//HITS-CLIP//Immunocytochemistry//Immunofluorescence//Luciferase reporter assay//Microarray//Northern blot//PAR-CLIP//qRT-PCR//Western blot	17600087|17243163|18403645|21224353|23622248|20371350|21572407|26701625
hsa-let-7c-5p	MIMAT0000064	COIL	8161	PAR-CLIP	23446348|21572407|20371350
hsa-let-7c-5p	MIMAT0000064	NCOA3	8202	PAR-CLIP	24398324|26701625
hsa-let-7c-5p	MIMAT0000064	SMC1A	8243	PAR-CLIP	23446348|21572407|20371350|26701625
hsa-let-7c-5p	MIMAT0000064	SLC10A3	8273	CLASH	23622248
hsa-let-7c-5p	MIMAT0000064	TRRAP	8295	CLASH	23622248
hsa-let-7c-5p	MIMAT0000064	FZD8	8325	CLASH	23622248
hsa-let-7c-5p	MIMAT0000064	FZD9	8326	PAR-CLIP	23446348|21572407
hsa-let-7c-5p	MIMAT0000064	DYRK3	8444	PAR-CLIP	26701625
hsa-let-7c-5p	MIMAT0000064	CDC42BPA	8476	CLASH	23622248
hsa-let-7c-5p	MIMAT0000064	MAP4K3	8491	Immunocytochemistry//Luciferase reporter assay//qRT-PCR//Western blot	23981581|28099144
hsa-let-7c-5p	MIMAT0000064	ITGA10	8515	CLASH	23622248
hsa-let-7c-5p	MIMAT0000064	COPS3	8533	CLASH	23622248
hsa-let-7c-5p	MIMAT0000064	NUMB	8650	Immunofluorescence//Luciferase reporter assay//qRT-PCR//Western blot	27521217
hsa-let-7c-5p	MIMAT0000064	SOCS1	8651	PAR-CLIP	23592263
hsa-let-7c-5p	MIMAT0000064	EIF3A	8661	CLASH	23622248
hsa-let-7c-5p	MIMAT0000064	EIF3C	8663	CLASH	23622248
hsa-let-7c-5p	MIMAT0000064	MBTPS1	8720	CLASH	23622248
hsa-let-7c-5p	MIMAT0000064	TNFSF9	8744	PAR-CLIP	23592263|26701625
hsa-let-7c-5p	MIMAT0000064	TNFRSF10B	8795	qRT-PCR//Western blot	24120475
hsa-let-7c-5p	MIMAT0000064	PEX11B	8799	PAR-CLIP	21572407
hsa-let-7c-5p	MIMAT0000064	SLC5A6	8884	PAR-CLIP	24398324|21572407
hsa-let-7c-5p	MIMAT0000064	DDX18	8886	CLASH	23622248
hsa-let-7c-5p	MIMAT0000064	MBD2	8932	PAR-CLIP	24398324|23446348|21572407|20371350
hsa-let-7c-5p	MIMAT0000064	WASL	8976	PAR-CLIP	22012620|21572407|20371350
hsa-let-7c-5p	MIMAT0000064	BAZ1B	9031	CLASH	23622248
hsa-let-7c-5p	MIMAT0000064	CLDN12	9069	PAR-CLIP	24398324|23446348|20371350|27292025
hsa-let-7c-5p	MIMAT0000064	CCNB2	9133	CLASH	23622248
hsa-let-7c-5p	MIMAT0000064	ATG12	9140	PAR-CLIP	23592263
hsa-let-7c-5p	MIMAT0000064	TIAF1	9220	PAR-CLIP	26701625
hsa-let-7c-5p	MIMAT0000064	ATP6V1F	9296	PAR-CLIP	23592263|24398324|26701625|27292025
hsa-let-7c-5p	MIMAT0000064	HAND1	9421	PAR-CLIP	21572407
hsa-let-7c-5p	MIMAT0000064	ZNF264	9422	PAR-CLIP	21572407
hsa-let-7c-5p	MIMAT0000064	QKI	9444	CLASH	23622248
hsa-let-7c-5p	MIMAT0000064	ONECUT2	9480	PAR-CLIP	23446348
hsa-let-7c-5p	MIMAT0000064	ATP6V1G1	9550	PAR-CLIP	22100165|22291592|23446348
hsa-let-7c-5p	MIMAT0000064	RNF7	9616	3'LIFE	25074381
hsa-let-7c-5p	MIMAT0000064	NUP155	9631	PAR-CLIP	23446348|21572407|20371350
hsa-let-7c-5p	MIMAT0000064	CEP135	9662	PAR-CLIP	24398324
hsa-let-7c-5p	MIMAT0000064	BZW1	9689	PAR-CLIP	23592263|20371350|26701625
hsa-let-7c-5p	MIMAT0000064	KIAA0391	9692	PAR-CLIP	21572407
hsa-let-7c-5p	MIMAT0000064	ESPL1	9700	PAR-CLIP	23446348|21572407
hsa-let-7c-5p	MIMAT0000064	HERPUD1	9709	HITS-CLIP//PAR-CLIP	23592263|23706177
hsa-let-7c-5p	MIMAT0000064	SLK	9748	CLASH	23622248
hsa-let-7c-5p	MIMAT0000064	EIF4A3	9775	HITS-CLIP	23706177
hsa-let-7c-5p	MIMAT0000064	SNX17	9784	PAR-CLIP	22291592
hsa-let-7c-5p	MIMAT0000064	IP6K1	9807	CLASH	23622248
hsa-let-7c-5p	MIMAT0000064	KIAA0141	9812	CLASH	23622248
hsa-let-7c-5p	MIMAT0000064	NUP58	9818	CLASH	23622248
hsa-let-7c-5p	MIMAT0000064	TSC22D2	9819	PAR-CLIP	23592263|24398324
hsa-let-7c-5p	MIMAT0000064	DNAJC6	9829	CLASH	23622248
hsa-let-7c-5p	MIMAT0000064	SETDB1	9869	3'LIFE	25074381
hsa-let-7c-5p	MIMAT0000064	AREL1	9870	PAR-CLIP	23592263
hsa-let-7c-5p	MIMAT0000064	ZBTB5	9925	PAR-CLIP	23592263|24398324|21572407|20371350
hsa-let-7c-5p	MIMAT0000064	SNUPN	10073	CLASH	23622248
hsa-let-7c-5p	MIMAT0000064	HUWE1	10075	CLASH	23622248
hsa-let-7c-5p	MIMAT0000064	ZNF443	10224	HITS-CLIP	23313552
hsa-let-7c-5p	MIMAT0000064	DCAF7	10238	CLASH	23622248
hsa-let-7c-5p	MIMAT0000064	SF3B4	10262	CLASH	23622248
hsa-let-7c-5p	MIMAT0000064	AKAP8	10270	PAR-CLIP	21572407|20371350
hsa-let-7c-5p	MIMAT0000064	PAK4	10298	CLASH	23622248
hsa-let-7c-5p	MIMAT0000064	PCGF3	10336	CLASH//PAR-CLIP	23622248|23592263|23446348|20371350
hsa-let-7c-5p	MIMAT0000064	TUBB4A	10382	PAR-CLIP	26701625
hsa-let-7c-5p	MIMAT0000064	IPO7	10527	CLASH	23622248
hsa-let-7c-5p	MIMAT0000064	OLFM4	10562	3'LIFE	25074381
hsa-let-7c-5p	MIMAT0000064	PRPF8	10594	CLASH	23622248
hsa-let-7c-5p	MIMAT0000064	PDLIM5	10611	PAR-CLIP	26701625
hsa-let-7c-5p	MIMAT0000064	TGOLN2	10618	PAR-CLIP	20371350
hsa-let-7c-5p	MIMAT0000064	ARID3B	10620	PAR-CLIP	23446348|21572407|20371350
hsa-let-7c-5p	MIMAT0000064	LEFTY1	10637	PAR-CLIP	22012620
hsa-let-7c-5p	MIMAT0000064	IGF2BP1	10642	PAR-CLIP	21572407
hsa-let-7c-5p	MIMAT0000064	IGF2BP3	10643	PAR-CLIP	21572407|20371350
hsa-let-7c-5p	MIMAT0000064	CELF1	10658	PAR-CLIP	24398324
hsa-let-7c-5p	MIMAT0000064	SLC12A7	10723	PAR-CLIP	22291592
hsa-let-7c-5p	MIMAT0000064	ZNF460	10794	PAR-CLIP	21572407|20371350
hsa-let-7c-5p	MIMAT0000064	SRCAP	10847	CLASH	23622248
hsa-let-7c-5p	MIMAT0000064	PGRMC1	10857	PAR-CLIP	21572407
hsa-let-7c-5p	MIMAT0000064	WDR3	10885	CLASH	23622248
hsa-let-7c-5p	MIMAT0000064	RAB10	10890	CLASH	23622248
hsa-let-7c-5p	MIMAT0000064	COPS8	10920	Western blot	21530537
hsa-let-7c-5p	MIMAT0000064	COPS6	10980	Western blot	21530537
hsa-let-7c-5p	MIMAT0000064	METAP2	10988	CLASH	23622248
hsa-let-7c-5p	MIMAT0000064	NUDT21	11051	CLASH	23622248
hsa-let-7c-5p	MIMAT0000064	RABL2B	11158	PAR-CLIP	23592263|26701625
hsa-let-7c-5p	MIMAT0000064	RABL2A	11159	PAR-CLIP	23592263|26701625
hsa-let-7c-5p	MIMAT0000064	SUPT16H	11198	CLASH	23622248
hsa-let-7c-5p	MIMAT0000064	PRAF2	11230	CLASH	23622248
hsa-let-7c-5p	MIMAT0000064	NRM	11270	3'LIFE	25074381
hsa-let-7c-5p	MIMAT0000064	IKZF3	22806	HITS-CLIP//PAR-CLIP	23446348|23706177
hsa-let-7c-5p	MIMAT0000064	RNF44	22838	PAR-CLIP	24398324|20371350|27292025
hsa-let-7c-5p	MIMAT0000064	FNDC3A	22862	PAR-CLIP	23592263
hsa-let-7c-5p	MIMAT0000064	R3HDM2	22864	CLASH	23622248
hsa-let-7c-5p	MIMAT0000064	SNW1	22938	CLASH	23622248
hsa-let-7c-5p	MIMAT0000064	ZNF609	23060	PAR-CLIP	26701625
hsa-let-7c-5p	MIMAT0000064	PEG10	23089	PAR-CLIP	20371350
hsa-let-7c-5p	MIMAT0000064	KIF1B	23095	CLASH	23622248
hsa-let-7c-5p	MIMAT0000064	MCF2L2	23101	HITS-CLIP//PAR-CLIP	21572407|20371350|23706177
hsa-let-7c-5p	MIMAT0000064	PLXND1	23129	PAR-CLIP	23592263
hsa-let-7c-5p	MIMAT0000064	GGA3	23163	PAR-CLIP	24398324
hsa-let-7c-5p	MIMAT0000064	PMPCA	23203	PAR-CLIP	21572407|20371350
hsa-let-7c-5p	MIMAT0000064	ARL6IP1	23204	CLASH	23622248
hsa-let-7c-5p	MIMAT0000064	CSTF2T	23283	CLASH	23622248
hsa-let-7c-5p	MIMAT0000064	ICOSLG	23308	PAR-CLIP	23592263
hsa-let-7c-5p	MIMAT0000064	KIAA0930	23313	PAR-CLIP	23592263
hsa-let-7c-5p	MIMAT0000064	DNAJC16	23341	CLASH	23622248
hsa-let-7c-5p	MIMAT0000064	AHCYL2	23382	PAR-CLIP	23592263
hsa-let-7c-5p	MIMAT0000064	DICER1	23405	Northern blot//Western blot	18700235
hsa-let-7c-5p	MIMAT0000064	SIRT1	23411	CLASH	23622248
hsa-let-7c-5p	MIMAT0000064	CBX6	23466	CLASH	23622248
hsa-let-7c-5p	MIMAT0000064	CBX5	23468	PAR-CLIP	21572407
hsa-let-7c-5p	MIMAT0000064	RBFOX2	23543	PAR-CLIP	24398324|23446348|22012620|21572407|20371350
hsa-let-7c-5p	MIMAT0000064	ACOT9	23597	PAR-CLIP	23592263|23446348
hsa-let-7c-5p	MIMAT0000064	MKRN1	23608	CLASH	23622248
hsa-let-7c-5p	MIMAT0000064	PLD3	23646	PAR-CLIP	26701625
hsa-let-7c-5p	MIMAT0000064	SPDEF	25803	3'LIFE	25074381
hsa-let-7c-5p	MIMAT0000064	ARIH1	25820	PAR-CLIP	21572407
hsa-let-7c-5p	MIMAT0000064	TMEM184B	25829	CLASH	23622248
hsa-let-7c-5p	MIMAT0000064	ARMC8	25852	CLASH	23622248
hsa-let-7c-5p	MIMAT0000064	INTS7	25896	HITS-CLIP	23706177
hsa-let-7c-5p	MIMAT0000064	GORASP2	26003	CLASH	23622248
hsa-let-7c-5p	MIMAT0000064	ANKRD17	26057	CLASH	23622248
hsa-let-7c-5p	MIMAT0000064	CHTOP	26097	HITS-CLIP	23313552
hsa-let-7c-5p	MIMAT0000064	FBXW2	26190	PAR-CLIP	23446348|20371350
hsa-let-7c-5p	MIMAT0000064	AGO1	26523	CLASH//Immunohistochemistry//Immunoprecipitaion//Luciferase reporter assay//Northern blot//qRT-PCR//Western blot	23622248|23426184
hsa-let-7c-5p	MIMAT0000064	TAF5L	27097	CLASH	23622248
hsa-let-7c-5p	MIMAT0000064	SALL3	27164	PAR-CLIP	21572407
hsa-let-7c-5p	MIMAT0000064	DISC1	27185	PAR-CLIP	23592263|26701625|27292025
hsa-let-7c-5p	MIMAT0000064	POLL	27343	PAR-CLIP	26701625
hsa-let-7c-5p	MIMAT0000064	TRIB2	28951	Flow//GFP reporter assay//qRT-PCR//Western blot	23850892
hsa-let-7c-5p	MIMAT0000064	C19orf53	28974	PAR-CLIP	23592263|26701625
hsa-let-7c-5p	MIMAT0000064	THYN1	29087	PAR-CLIP	20371350
hsa-let-7c-5p	MIMAT0000064	ABT1	29777	HITS-CLIP//PAR-CLIP	23592263|24398324|21572407|23313552|27292025
hsa-let-7c-5p	MIMAT0000064	ERO1A	30001	PAR-CLIP	26701625
hsa-let-7c-5p	MIMAT0000064	SOCS7	30837	PAR-CLIP	26701625
hsa-let-7c-5p	MIMAT0000064	TMED5	50999	HITS-CLIP//PAR-CLIP	23592263|24906430
hsa-let-7c-5p	MIMAT0000064	SBDS	51119	CLASH	23622248
hsa-let-7c-5p	MIMAT0000064	NAA20	51126	PAR-CLIP	23592263
hsa-let-7c-5p	MIMAT0000064	RNFT1	51136	PAR-CLIP	24398324
hsa-let-7c-5p	MIMAT0000064	PLEKHO1	51177	PAR-CLIP	22291592|20371350
hsa-let-7c-5p	MIMAT0000064	RAPGEFL1	51195	CLASH	23622248
hsa-let-7c-5p	MIMAT0000064	CPA4	51200	HITS-CLIP	23706177
hsa-let-7c-5p	MIMAT0000064	C1RL	51279	PAR-CLIP	23592263
hsa-let-7c-5p	MIMAT0000064	THEM6	51337	PAR-CLIP	23592263|24398324
hsa-let-7c-5p	MIMAT0000064	RWDD1	51389	HITS-CLIP	23824327
hsa-let-7c-5p	MIMAT0000064	NCKIPSD	51517	HITS-CLIP//PAR-CLIP	23446348|23706177
hsa-let-7c-5p	MIMAT0000064	TRMO	51531	PAR-CLIP	23446348
hsa-let-7c-5p	MIMAT0000064	ZNF581	51545	CLASH	23622248
hsa-let-7c-5p	MIMAT0000064	PCF11	51585	CLASH	23622248
hsa-let-7c-5p	MIMAT0000064	WBP11	51729	CLASH	23622248
hsa-let-7c-5p	MIMAT0000064	MIEF1	54471	PAR-CLIP	23592263|24398324|21572407|20371350
hsa-let-7c-5p	MIMAT0000064	FAM105A	54491	HITS-CLIP//PAR-CLIP	23592263|23446348|23706177
hsa-let-7c-5p	MIMAT0000064	CNNM2	54805	3'LIFE	25074381
hsa-let-7c-5p	MIMAT0000064	BCOR	54880	CLASH	23622248
hsa-let-7c-5p	MIMAT0000064	CDKAL1	54901	HITS-CLIP	23706177
hsa-let-7c-5p	MIMAT0000064	SEMA4C	54910	PAR-CLIP	24398324|23446348|20371350
hsa-let-7c-5p	MIMAT0000064	DNAJC28	54943	HITS-CLIP	23313552
hsa-let-7c-5p	MIMAT0000064	PARP16	54956	PAR-CLIP	20371350
hsa-let-7c-5p	MIMAT0000064	LAMTOR1	55004	CLASH	23622248
hsa-let-7c-5p	MIMAT0000064	USP47	55031	PAR-CLIP	27292025
hsa-let-7c-5p	MIMAT0000064	C9orf40	55071	CLASH	23622248
hsa-let-7c-5p	MIMAT0000064	BSDC1	55108	CLASH	23622248
hsa-let-7c-5p	MIMAT0000064	FIGN	55137	HITS-CLIP//PAR-CLIP	23446348|21572407|20371350|23706177
hsa-let-7c-5p	MIMAT0000064	RFWD3	55159	CLASH	23622248
hsa-let-7c-5p	MIMAT0000064	ARL8B	55207	HITS-CLIP	23706177
hsa-let-7c-5p	MIMAT0000064	FANCI	55215	CLASH	23622248
hsa-let-7c-5p	MIMAT0000064	C11orf57	55216	PAR-CLIP	23592263|21572407
hsa-let-7c-5p	MIMAT0000064	LRRC20	55222	PAR-CLIP	23592263
hsa-let-7c-5p	MIMAT0000064	ETNK2	55224	3'LIFE	25074381
hsa-let-7c-5p	MIMAT0000064	SLC38A7	55238	HITS-CLIP	23706177
hsa-let-7c-5p	MIMAT0000064	TBC1D19	55296	PAR-CLIP	22291592
hsa-let-7c-5p	MIMAT0000064	SYNJ2BP	55333	PAR-CLIP	23592263|26701625
hsa-let-7c-5p	MIMAT0000064	YOD1	55432	PAR-CLIP	23446348|21572407|20371350
hsa-let-7c-5p	MIMAT0000064	CDV3	55573	PAR-CLIP	21572407
hsa-let-7c-5p	MIMAT0000064	KIF27	55582	PAR-CLIP	22100165
hsa-let-7c-5p	MIMAT0000064	IPO9	55705	HITS-CLIP	23313552
hsa-let-7c-5p	MIMAT0000064	FAM222B	55731	PAR-CLIP	21572407
hsa-let-7c-5p	MIMAT0000064	HHAT	55733	3'LIFE	25074381
hsa-let-7c-5p	MIMAT0000064	TXLNG	55787	PAR-CLIP	21572407
hsa-let-7c-5p	MIMAT0000064	TMEM165	55858	CLASH	23622248
hsa-let-7c-5p	MIMAT0000064	ECHDC1	55862	PAR-CLIP	21572407
hsa-let-7c-5p	MIMAT0000064	DIABLO	56616	PAR-CLIP	23446348|20371350
hsa-let-7c-5p	MIMAT0000064	BCCIP	56647	3'LIFE	25074381
hsa-let-7c-5p	MIMAT0000064	SAR1A	56681	HITS-CLIP	23706177
hsa-let-7c-5p	MIMAT0000064	RAD18	56852	PAR-CLIP	21572407
hsa-let-7c-5p	MIMAT0000064	SMARCAD1	56916	PAR-CLIP	24398324|20371350
hsa-let-7c-5p	MIMAT0000064	ATXN7L3	56970	PAR-CLIP	23592263
hsa-let-7c-5p	MIMAT0000064	PSMG2	56984	CLASH	23622248
hsa-let-7c-5p	MIMAT0000064	YAE1D1	57002	PAR-CLIP	23592263
hsa-let-7c-5p	MIMAT0000064	C12orf4	57102	PAR-CLIP	23446348
hsa-let-7c-5p	MIMAT0000064	RALGAPA2	57186	CLASH	23622248
hsa-let-7c-5p	MIMAT0000064	KIAA1143	57456	PAR-CLIP	26701625
hsa-let-7c-5p	MIMAT0000064	GATAD2B	57459	CLASH	23622248
hsa-let-7c-5p	MIMAT0000064	MTUS1	57509	PAR-CLIP	23592263|24398324|23446348|26701625
hsa-let-7c-5p	MIMAT0000064	KIAA1328	57536	HITS-CLIP	23313552
hsa-let-7c-5p	MIMAT0000064	PDP2	57546	PAR-CLIP	23592263
hsa-let-7c-5p	MIMAT0000064	CACHD1	57685	CLASH	23622248
hsa-let-7c-5p	MIMAT0000064	IGDCC4	57722	PAR-CLIP	23446348|21572407|20371350|26701625
hsa-let-7c-5p	MIMAT0000064	RAB40C	57799	PAR-CLIP	23592263
hsa-let-7c-5p	MIMAT0000064	ABHD17C	58489	PAR-CLIP	20371350
hsa-let-7c-5p	MIMAT0000064	TLNRD1	59274	CLASH	23622248
hsa-let-7c-5p	MIMAT0000064	CACNG8	59283	CLASH	23622248
hsa-let-7c-5p	MIMAT0000064	FKBP10	60681	CLASH	23622248
hsa-let-7c-5p	MIMAT0000064	PRSS22	64063	HITS-CLIP	23313552
hsa-let-7c-5p	MIMAT0000064	NSD1	64324	PAR-CLIP	24398324
hsa-let-7c-5p	MIMAT0000064	NOM1	64434	PAR-CLIP	23592263|23446348
hsa-let-7c-5p	MIMAT0000064	TUT1	64852	CLASH	23622248
hsa-let-7c-5p	MIMAT0000064	AIDA	64853	CLASH	23622248
hsa-let-7c-5p	MIMAT0000064	MARCKSL1	65108	PAR-CLIP	26701625
hsa-let-7c-5p	MIMAT0000064	PLEKHA3	65977	PAR-CLIP	21572407
hsa-let-7c-5p	MIMAT0000064	PHACTR4	65979	HITS-CLIP	23706177
hsa-let-7c-5p	MIMAT0000064	ATG9A	79065	PAR-CLIP	23592263|26701625|27292025
hsa-let-7c-5p	MIMAT0000064	EFHD2	79180	PAR-CLIP	23592263
hsa-let-7c-5p	MIMAT0000064	ADIPOR2	79602	PAR-CLIP	21572407
hsa-let-7c-5p	MIMAT0000064	RHBDF2	79651	PAR-CLIP	26701625
hsa-let-7c-5p	MIMAT0000064	ZNF556	80032	HITS-CLIP	23824327
hsa-let-7c-5p	MIMAT0000064	ZNF614	80110	CLASH	23622248
hsa-let-7c-5p	MIMAT0000064	PTGES2	80142	CLASH	23622248
hsa-let-7c-5p	MIMAT0000064	OPA3	80207	PAR-CLIP	23592263|26701625
hsa-let-7c-5p	MIMAT0000064	EDEM3	80267	HITS-CLIP	23313552
hsa-let-7c-5p	MIMAT0000064	WDR61	80349	CLASH	23622248
hsa-let-7c-5p	MIMAT0000064	SLC19A3	80704	HITS-CLIP	23706177
hsa-let-7c-5p	MIMAT0000064	LIMD2	80774	PAR-CLIP	23592263
hsa-let-7c-5p	MIMAT0000064	BHLHB9	80823	3'LIFE	25074381
hsa-let-7c-5p	MIMAT0000064	COLEC12	81035	PAR-CLIP	21572407
hsa-let-7c-5p	MIMAT0000064	INTS14	81556	CLASH	23622248
hsa-let-7c-5p	MIMAT0000064	C1orf21	81563	PAR-CLIP	20371350
hsa-let-7c-5p	MIMAT0000064	ZNF611	81856	HITS-CLIP//PAR-CLIP	21572407|20371350|23706177
hsa-let-7c-5p	MIMAT0000064	DNAL1	83544	PAR-CLIP	21572407|27292025
hsa-let-7c-5p	MIMAT0000064	FAM103A1	83640	CLASH	23622248
hsa-let-7c-5p	MIMAT0000064	RAB34	83871	CLASH	23622248
hsa-let-7c-5p	MIMAT0000064	HASPIN	83903	HITS-CLIP//PAR-CLIP	21572407|20371350|23706177
hsa-let-7c-5p	MIMAT0000064	KREMEN1	83999	PAR-CLIP	23592263|26701625
hsa-let-7c-5p	MIMAT0000064	EMILIN2	84034	HITS-CLIP//PAR-CLIP	20371350|23706177
hsa-let-7c-5p	MIMAT0000064	SLC10A7	84068	PAR-CLIP	24398324|21572407|20371350
hsa-let-7c-5p	MIMAT0000064	TOMM40L	84134	PAR-CLIP	26701625|27292025
hsa-let-7c-5p	MIMAT0000064	ZNF644	84146	PAR-CLIP	23446348
hsa-let-7c-5p	MIMAT0000064	METTL25	84190	CLASH	23622248
hsa-let-7c-5p	MIMAT0000064	MAF1	84232	3'LIFE	25074381
hsa-let-7c-5p	MIMAT0000064	NOA1	84273	PAR-CLIP	23592263|23446348
hsa-let-7c-5p	MIMAT0000064	RAB11FIP4	84440	PAR-CLIP	24398324
hsa-let-7c-5p	MIMAT0000064	DOT1L	84444	CLASH	23622248
hsa-let-7c-5p	MIMAT0000064	DCTN5	84516	CLASH	23622248
hsa-let-7c-5p	MIMAT0000064	ZBTB37	84614	PAR-CLIP	20371350
hsa-let-7c-5p	MIMAT0000064	USP38	84640	PAR-CLIP	21572407
hsa-let-7c-5p	MIMAT0000064	FUT10	84750	CLASH//PAR-CLIP	23622248|23592263|26701625
hsa-let-7c-5p	MIMAT0000064	ZNF587	84914	PAR-CLIP	23592263
hsa-let-7c-5p	MIMAT0000064	PPP1R15B	84919	PAR-CLIP	23592263|27292025
hsa-let-7c-5p	MIMAT0000064	FAM104A	84923	PAR-CLIP	20371350
hsa-let-7c-5p	MIMAT0000064	ZNF566	84924	PAR-CLIP	23446348|21572407|20371350
hsa-let-7c-5p	MIMAT0000064	FBXL20	84961	PAR-CLIP	21572407
hsa-let-7c-5p	MIMAT0000064	HIST1H2BK	85236	PAR-CLIP	23592263|27292025
hsa-let-7c-5p	MIMAT0000064	ZCCHC3	85364	PAR-CLIP	23446348|26701625
hsa-let-7c-5p	MIMAT0000064	MIDN	90007	PAR-CLIP	26701625
hsa-let-7c-5p	MIMAT0000064	ZNF799	90576	HITS-CLIP	23313552
hsa-let-7c-5p	MIMAT0000064	FMNL3	91010	PAR-CLIP	22100165
hsa-let-7c-5p	MIMAT0000064	ZC3HAV1L	92092	PAR-CLIP	23592263
hsa-let-7c-5p	MIMAT0000064	MARS2	92935	PAR-CLIP	26701625
hsa-let-7c-5p	MIMAT0000064	SDR42E1	93517	PAR-CLIP	24398324
hsa-let-7c-5p	MIMAT0000064	ZFAND4	93550	HITS-CLIP//PAR-CLIP	23706177|23313552|27292025
hsa-let-7c-5p	MIMAT0000064	SLC35A4	113829	CLASH	23622248
hsa-let-7c-5p	MIMAT0000064	ZNF526	116115	CLASH	23622248
hsa-let-7c-5p	MIMAT0000064	PDZD8	118987	PAR-CLIP	21572407
hsa-let-7c-5p	MIMAT0000064	LRIG3	121227	PAR-CLIP	21572407|20371350
hsa-let-7c-5p	MIMAT0000064	NAA30	122830	PAR-CLIP	21572407
hsa-let-7c-5p	MIMAT0000064	MSI2	124540	PAR-CLIP	21572407
hsa-let-7c-5p	MIMAT0000064	C19orf47	126526	PAR-CLIP	21572407|20371350
hsa-let-7c-5p	MIMAT0000064	TRIM71	131405	3'LIFE//Luciferase reporter assay//PAR-CLIP//Reporter assay	17890240|25074381|20371350
hsa-let-7c-5p	MIMAT0000064	FAM43A	131583	PAR-CLIP	23592263|20371350
hsa-let-7c-5p	MIMAT0000064	GRPEL2	134266	PAR-CLIP	23592263|24398324|23446348|21572407|20371350|26701625
hsa-let-7c-5p	MIMAT0000064	C5orf24	134553	CLASH	23622248
hsa-let-7c-5p	MIMAT0000064	PM20D2	135293	PAR-CLIP	21572407
hsa-let-7c-5p	MIMAT0000064	UBXN2B	137886	PAR-CLIP	21572407
hsa-let-7c-5p	MIMAT0000064	GPAT4	137964	PAR-CLIP	26701625
hsa-let-7c-5p	MIMAT0000064	BRI3BP	140707	HITS-CLIP	23706177
hsa-let-7c-5p	MIMAT0000064	SMCR8	140775	PAR-CLIP	24398324|23446348|21572407|26701625|27292025
hsa-let-7c-5p	MIMAT0000064	ZNF578	147660	HITS-CLIP	23706177
hsa-let-7c-5p	MIMAT0000064	ZNF417	147687	HITS-CLIP	23313552
hsa-let-7c-5p	MIMAT0000064	ZNF738	148203	HITS-CLIP	23706177
hsa-let-7c-5p	MIMAT0000064	C1orf210	149466	HITS-CLIP//PAR-CLIP	23446348|21572407|23706177
hsa-let-7c-5p	MIMAT0000064	DTX3L	151636	HITS-CLIP	23706177
hsa-let-7c-5p	MIMAT0000064	SH3D19	152503	CLASH	23622248
hsa-let-7c-5p	MIMAT0000064	CEP120	153241	PAR-CLIP	23592263
hsa-let-7c-5p	MIMAT0000064	ANKRD46	157567	PAR-CLIP	22100165|26701625
hsa-let-7c-5p	MIMAT0000064	TMTC3	160418	PAR-CLIP	23592263
hsa-let-7c-5p	MIMAT0000064	IFNLR1	163702	PAR-CLIP	23592263
hsa-let-7c-5p	MIMAT0000064	RHOV	171177	3'LIFE	25074381
hsa-let-7c-5p	MIMAT0000064	TXLNA	200081	PAR-CLIP	21572407
hsa-let-7c-5p	MIMAT0000064	KLHDC8B	200942	PAR-CLIP	23592263
hsa-let-7c-5p	MIMAT0000064	ZNF584	201514	HITS-CLIP	23706177
hsa-let-7c-5p	MIMAT0000064	PDE12	201626	PAR-CLIP	24398324|23446348|21572407|20371350
hsa-let-7c-5p	MIMAT0000064	SLC16A9	220963	PAR-CLIP	21572407
hsa-let-7c-5p	MIMAT0000064	TMED4	222068	PAR-CLIP	27292025
hsa-let-7c-5p	MIMAT0000064	RFX6	222546	3'LIFE	25074381
hsa-let-7c-5p	MIMAT0000064	RICTOR	253260	Luciferase reporter assay	25311506
hsa-let-7c-5p	MIMAT0000064	RNF144B	255488	PAR-CLIP	23592263
hsa-let-7c-5p	MIMAT0000064	MFSD8	256471	PAR-CLIP	24398324
hsa-let-7c-5p	MIMAT0000064	PGM2L1	283209	PAR-CLIP	23592263
hsa-let-7c-5p	MIMAT0000064	KCTD21	283219	PAR-CLIP	23592263
hsa-let-7c-5p	MIMAT0000064	CEP170B	283638	CLASH	23622248
hsa-let-7c-5p	MIMAT0000064	C5orf51	285636	PAR-CLIP	23592263|24398324|23446348|21572407|20371350|26701625|27292025
hsa-let-7c-5p	MIMAT0000064	KRTAP19-1	337882	CLASH	23622248
hsa-let-7c-5p	MIMAT0000064	ZBTB8OS	339487	HITS-CLIP//PAR-CLIP	23446348|23706177
hsa-let-7c-5p	MIMAT0000064	NAT8L	339983	PAR-CLIP	21572407
hsa-let-7c-5p	MIMAT0000064	ACER2	340485	PAR-CLIP	24398324
hsa-let-7c-5p	MIMAT0000064	ZNF774	342132	HITS-CLIP//PAR-CLIP	22100165|27418678
hsa-let-7c-5p	MIMAT0000064	MTX3	345778	HITS-CLIP	23706177
hsa-let-7c-5p	MIMAT0000064	IRF2BP2	359948	CLASH	23622248
hsa-let-7c-5p	MIMAT0000064	NDUFA4P1	360165	PAR-CLIP	22100165
hsa-let-7c-5p	MIMAT0000064	NHLRC2	374354	HITS-CLIP	23313552
hsa-let-7c-5p	MIMAT0000064	NHLRC3	387921	PAR-CLIP	24398324|21572407|20371350
hsa-let-7c-5p	MIMAT0000064	HES5	388585	3'LIFE	25074381
hsa-let-7c-5p	MIMAT0000064	BEND4	389206	PAR-CLIP	21572407|20371350
hsa-let-7c-5p	MIMAT0000064	RBM12B	389677	PAR-CLIP	21572407|20371350
hsa-let-7c-5p	MIMAT0000064	RAB19	401409	HITS-CLIP//PAR-CLIP	23706177|23313552|27292025
hsa-let-7c-5p	MIMAT0000064	POTEG	404785	PAR-CLIP	26701625|27292025
hsa-let-7c-5p	MIMAT0000064	FNDC9	408263	PAR-CLIP	26701625
hsa-let-7c-5p	MIMAT0000064	ATXN7L3B	552889	PAR-CLIP	23592263|20371350
hsa-let-7c-5p	MIMAT0000064	PRR5-ARHGAP8	553158	PAR-CLIP	27292025
hsa-let-7c-5p	MIMAT0000064	POTEM	641455	PAR-CLIP	26701625|27292025
hsa-let-7c-5p	MIMAT0000064	FAM83G	644815	PAR-CLIP	23592263|24398324
hsa-let-7c-5p	MIMAT0000064	PPAN-P2RY11	692312	CLASH	23622248
hsa-let-7c-5p	MIMAT0000064	CASTOR2	729438	PAR-CLIP	26701625
hsa-let-7d-5p	MIMAT0000065	ACTA1	58	PAR-CLIP	21572407
hsa-let-7d-5p	MIMAT0000065	ADCY9	115	Sequencing	20371350
hsa-let-7d-5p	MIMAT0000065	ADH5	128	HITS-CLIP//PAR-CLIP	23313552|26701625|27292025
hsa-let-7d-5p	MIMAT0000065	AHR	196	PAR-CLIP	23592263
hsa-let-7d-5p	MIMAT0000065	AK4	205	PAR-CLIP	23446348|20371350
hsa-let-7d-5p	MIMAT0000065	AMD1	262	HITS-CLIP	23313552
hsa-let-7d-5p	MIMAT0000065	APP	351	Luciferase reporter assay	19110058
hsa-let-7d-5p	MIMAT0000065	AQP6	363	PAR-CLIP	27292025
hsa-let-7d-5p	MIMAT0000065	BACH1	571	PAR-CLIP	20371350
hsa-let-7d-5p	MIMAT0000065	CCND1	595	PAR-CLIP	23592263|26701625
hsa-let-7d-5p	MIMAT0000065	POLR3D	661	HITS-CLIP	23313552
hsa-let-7d-5p	MIMAT0000065	CALU	813	PAR-CLIP	20371350
hsa-let-7d-5p	MIMAT0000065	CCNT2	905	PAR-CLIP	21572407
hsa-let-7d-5p	MIMAT0000065	CD59	966	PAR-CLIP	23446348|20371350
hsa-let-7d-5p	MIMAT0000065	CDKN1A	1026	PAR-CLIP	21572407
hsa-let-7d-5p	MIMAT0000065	AP1S1	1174	PAR-CLIP	23592263|26701625
hsa-let-7d-5p	MIMAT0000065	COL3A1	1281	ELISA//Immunohistochemistry//qRT-PCR//Western blot	25193015
hsa-let-7d-5p	MIMAT0000065	COL8A1	1295	PAR-CLIP	23592263
hsa-let-7d-5p	MIMAT0000065	COX6B1	1340	HITS-CLIP	23706177
hsa-let-7d-5p	MIMAT0000065	CRX	1406	PAR-CLIP	26701625
hsa-let-7d-5p	MIMAT0000065	CRY2	1408	PAR-CLIP	23592263|26701625
hsa-let-7d-5p	MIMAT0000065	CTPS1	1503	HITS-CLIP	23313552
hsa-let-7d-5p	MIMAT0000065	DNA2	1763	PAR-CLIP	23446348
hsa-let-7d-5p	MIMAT0000065	DNAH9	1770	HITS-CLIP	23706177
hsa-let-7d-5p	MIMAT0000065	ARID3A	1820	PAR-CLIP//Sequencing	20371350|23592263
hsa-let-7d-5p	MIMAT0000065	DSC3	1825	CLASH	23622248
hsa-let-7d-5p	MIMAT0000065	DUSP1	1843	PAR-CLIP	21572407
hsa-let-7d-5p	MIMAT0000065	DVL3	1857	PAR-CLIP	23446348
hsa-let-7d-5p	MIMAT0000065	E2F6	1876	PAR-CLIP	20371350
hsa-let-7d-5p	MIMAT0000065	EDN1	1906	PAR-CLIP	23592263
hsa-let-7d-5p	MIMAT0000065	EIF4G2	1982	PAR-CLIP	23592263|21572407|27292025
hsa-let-7d-5p	MIMAT0000065	EPHA4	2043	PAR-CLIP	21572407
hsa-let-7d-5p	MIMAT0000065	FMO4	2329	HITS-CLIP	23824327
hsa-let-7d-5p	MIMAT0000065	FPR1	2357	HITS-CLIP	23313552
hsa-let-7d-5p	MIMAT0000065	FXN	2395	PAR-CLIP	23592263
hsa-let-7d-5p	MIMAT0000065	GABPB1	2553	HITS-CLIP//PAR-CLIP	23592263|23313552
hsa-let-7d-5p	MIMAT0000065	GATM	2628	PAR-CLIP	26701625
hsa-let-7d-5p	MIMAT0000065	NR6A1	2649	PAR-CLIP	23592263
hsa-let-7d-5p	MIMAT0000065	GLO1	2739	PAR-CLIP	23592263
hsa-let-7d-5p	MIMAT0000065	GNG5	2787	PAR-CLIP	20371350|27292025
hsa-let-7d-5p	MIMAT0000065	GOLGA4	2803	PAR-CLIP	20371350
hsa-let-7d-5p	MIMAT0000065	H2AFX	3014	CLASH	23622248
hsa-let-7d-5p	MIMAT0000065	HIST1H2BD	3017	PAR-CLIP	24398324|23446348
hsa-let-7d-5p	MIMAT0000065	HMGA1	3159	HITS-CLIP//PAR-CLIP	23592263|23313552
hsa-let-7d-5p	MIMAT0000065	NR4A1	3164	Sequencing	20371350
hsa-let-7d-5p	MIMAT0000065	IGF1R	3480	PAR-CLIP//Sequencing	20371350|23592263|24398324|23446348|21572407
hsa-let-7d-5p	MIMAT0000065	IL6R	3570	PAR-CLIP	27292025
hsa-let-7d-5p	MIMAT0000065	CXCL8	3576	PAR-CLIP	26701625
hsa-let-7d-5p	MIMAT0000065	IL13	3596	Luciferase reporter assay//Reporter assay	21616524
hsa-let-7d-5p	MIMAT0000065	ISL1	3670	Sequencing	20371350
hsa-let-7d-5p	MIMAT0000065	ITGA3	3675	HITS-CLIP	23706177|23313552
hsa-let-7d-5p	MIMAT0000065	KPNA5	3841	HITS-CLIP//PAR-CLIP//Sequencing	20371350|24398324|23446348|21572407
hsa-let-7d-5p	MIMAT0000065	LBR	3930	Sequencing	20371350
hsa-let-7d-5p	MIMAT0000065	LYN	4067	PAR-CLIP	23592263
hsa-let-7d-5p	MIMAT0000065	MXD1	4084	PAR-CLIP	21572407
hsa-let-7d-5p	MIMAT0000065	MAGEA3	4102	PAR-CLIP	27292025
hsa-let-7d-5p	MIMAT0000065	MAGEA6	4105	PAR-CLIP	27292025
hsa-let-7d-5p	MIMAT0000065	MAGEA12	4111	PAR-CLIP	27292025
hsa-let-7d-5p	MIMAT0000065	MDM4	4194	PAR-CLIP	23592263|24398324
hsa-let-7d-5p	MIMAT0000065	MEF2D	4209	PAR-CLIP	26701625
hsa-let-7d-5p	MIMAT0000065	MEIS3P1	4213	PAR-CLIP	23592263
hsa-let-7d-5p	MIMAT0000065	KMT2A	4297	Sequencing	20371350
hsa-let-7d-5p	MIMAT0000065	MPL	4352	Luciferase reporter assay	20445018
hsa-let-7d-5p	MIMAT0000065	MYC	4609	TRAP	24510096
hsa-let-7d-5p	MIMAT0000065	NAP1L1	4673	HITS-CLIP	19536157
hsa-let-7d-5p	MIMAT0000065	SLC11A2	4891	HITS-CLIP//Luciferase reporter assay//PAR-CLIP//qRT-PCR//Western blot	20410187|23592263|23313552
hsa-let-7d-5p	MIMAT0000065	NUCB2	4925	PAR-CLIP	23592263
hsa-let-7d-5p	MIMAT0000065	OPRL1	4987	PAR-CLIP	22012620
hsa-let-7d-5p	MIMAT0000065	PAFAH2	5051	HITS-CLIP	19536157
hsa-let-7d-5p	MIMAT0000065	PBX2	5089	PAR-CLIP	26701625
hsa-let-7d-5p	MIMAT0000065	PDGFA	5154	ELISA//Immunoblot//Microarray//qRT-PCR	21266476
hsa-let-7d-5p	MIMAT0000065	PDGFB	5155	PAR-CLIP	27292025
hsa-let-7d-5p	MIMAT0000065	PLAGL2	5326	PAR-CLIP	23592263|26701625
hsa-let-7d-5p	MIMAT0000065	PLCG2	5336	PAR-CLIP	24398324|23446348
hsa-let-7d-5p	MIMAT0000065	PMAIP1	5366	PAR-CLIP	23592263
hsa-let-7d-5p	MIMAT0000065	POLR2D	5433	PAR-CLIP//Sequencing	20371350|23592263|21572407|26701625
hsa-let-7d-5p	MIMAT0000065	PPP2R2A	5520	PAR-CLIP	23446348
hsa-let-7d-5p	MIMAT0000065	PRIM2	5558	HITS-CLIP	23706177
hsa-let-7d-5p	MIMAT0000065	MAPK6	5597	PAR-CLIP	21572407
hsa-let-7d-5p	MIMAT0000065	MAP2K7	5609	PAR-CLIP	23592263|26701625
hsa-let-7d-5p	MIMAT0000065	QDPR	5860	PAR-CLIP	23592263
hsa-let-7d-5p	MIMAT0000065	RAD9A	5883	Sequencing	20371350
hsa-let-7d-5p	MIMAT0000065	RDX	5962	PAR-CLIP	23446348|21572407|26701625
hsa-let-7d-5p	MIMAT0000065	RFC2	5982	HITS-CLIP	23706177
hsa-let-7d-5p	MIMAT0000065	RFX5	5993	Sequencing	20371350
hsa-let-7d-5p	MIMAT0000065	RHD	6007	HITS-CLIP//PAR-CLIP	23592263|23706177|23313552
hsa-let-7d-5p	MIMAT0000065	RPL31	6160	CLASH	23622248
hsa-let-7d-5p	MIMAT0000065	MRPL12	6182	PAR-CLIP	23592263
hsa-let-7d-5p	MIMAT0000065	RPS6	6194	CLASH	23622248
hsa-let-7d-5p	MIMAT0000065	RRAD	6236	PAR-CLIP	22012620
hsa-let-7d-5p	MIMAT0000065	RRM1	6240	PAR-CLIP	23592263
hsa-let-7d-5p	MIMAT0000065	RRM2	6241	PAR-CLIP	21572407
hsa-let-7d-5p	MIMAT0000065	ATXN2	6311	HITS-CLIP	23313552
hsa-let-7d-5p	MIMAT0000065	SLC20A1	6574	PAR-CLIP//Sequencing	20371350|23592263
hsa-let-7d-5p	MIMAT0000065	SOD2	6648	PAR-CLIP	22012620
hsa-let-7d-5p	MIMAT0000065	STAT2	6773	HITS-CLIP	23706177
hsa-let-7d-5p	MIMAT0000065	STK4	6789	PAR-CLIP	23446348
hsa-let-7d-5p	MIMAT0000065	STRN	6801	PAR-CLIP	24398324|20371350
hsa-let-7d-5p	MIMAT0000065	STX3	6809	PAR-CLIP	27292025
hsa-let-7d-5p	MIMAT0000065	SUOX	6821	PAR-CLIP	21572407
hsa-let-7d-5p	MIMAT0000065	SURF4	6836	PAR-CLIP	20371350
hsa-let-7d-5p	MIMAT0000065	SYT1	6857	PAR-CLIP	26701625
hsa-let-7d-5p	MIMAT0000065	TGFBR1	7046	Sequencing	20371350
hsa-let-7d-5p	MIMAT0000065	TGFBR3	7049	PAR-CLIP	21572407
hsa-let-7d-5p	MIMAT0000065	THBS1	7057	PAR-CLIP//Sequencing	20371350|24398324
hsa-let-7d-5p	MIMAT0000065	TLE4	7091	Sequencing	20371350
hsa-let-7d-5p	MIMAT0000065	GPR137B	7107	Sequencing	20371350
hsa-let-7d-5p	MIMAT0000065	TRAPPC10	7109	PAR-CLIP	26701625
hsa-let-7d-5p	MIMAT0000065	TPD52L2	7165	CLASH	23622248
hsa-let-7d-5p	MIMAT0000065	TST	7263	Sequencing	20371350
hsa-let-7d-5p	MIMAT0000065	TUBB2A	7280	PAR-CLIP	23592263
hsa-let-7d-5p	MIMAT0000065	SUMO1	7341	PAR-CLIP	24398324
hsa-let-7d-5p	MIMAT0000065	VCL	7414	PAR-CLIP	23592263
hsa-let-7d-5p	MIMAT0000065	YWHAZ	7534	PAR-CLIP	23592263
hsa-let-7d-5p	MIMAT0000065	ZNF8	7554	PAR-CLIP	23592263
hsa-let-7d-5p	MIMAT0000065	ZNF28	7576	PAR-CLIP	23592263
hsa-let-7d-5p	MIMAT0000065	ZNF200	7752	PAR-CLIP//Sequencing	20371350|21572407
hsa-let-7d-5p	MIMAT0000065	MLLT10	8028	PAR-CLIP	23592263|27292025
hsa-let-7d-5p	MIMAT0000065	KMT2D	8085	PAR-CLIP	24398324|21572407
hsa-let-7d-5p	MIMAT0000065	HMGA2	8091	ChIP//HITS-CLIP//Luciferase reporter assay//PAR-CLIP//qRT-PCR//Western blot	17600087|20395557|17957144|23318420|20371350|21572407|26701625
hsa-let-7d-5p	MIMAT0000065	COIL	8161	PAR-CLIP	23446348|21572407|20371350
hsa-let-7d-5p	MIMAT0000065	NCOA3	8202	PAR-CLIP	24398324|26701625
hsa-let-7d-5p	MIMAT0000065	SMC1A	8243	PAR-CLIP	23446348|21572407|20371350|26701625
hsa-let-7d-5p	MIMAT0000065	FZD9	8326	PAR-CLIP	23446348|21572407
hsa-let-7d-5p	MIMAT0000065	DYRK3	8444	PAR-CLIP	26701625
hsa-let-7d-5p	MIMAT0000065	NCOA1	8648	CLASH	23622248
hsa-let-7d-5p	MIMAT0000065	SOCS1	8651	PAR-CLIP	23592263
hsa-let-7d-5p	MIMAT0000065	TNFSF9	8744	PAR-CLIP	23592263|26701625
hsa-let-7d-5p	MIMAT0000065	TNFRSF10B	8795	qRT-PCR//Western blot	24120475
hsa-let-7d-5p	MIMAT0000065	PEX11B	8799	PAR-CLIP	21572407
hsa-let-7d-5p	MIMAT0000065	SLC5A6	8884	PAR-CLIP	24398324|21572407
hsa-let-7d-5p	MIMAT0000065	CPNE1	8904	Sequencing	20371350
hsa-let-7d-5p	MIMAT0000065	MBD2	8932	PAR-CLIP	24398324|23446348|21572407|20371350
hsa-let-7d-5p	MIMAT0000065	WASL	8976	PAR-CLIP	22012620|21572407|20371350
hsa-let-7d-5p	MIMAT0000065	CLDN12	9069	PAR-CLIP	24398324|23446348|20371350|27292025
hsa-let-7d-5p	MIMAT0000065	ATG12	9140	PAR-CLIP	23592263
hsa-let-7d-5p	MIMAT0000065	CTDP1	9150	CLASH	23622248
hsa-let-7d-5p	MIMAT0000065	BUB3	9184	Sequencing	20371350
hsa-let-7d-5p	MIMAT0000065	TIAF1	9220	PAR-CLIP	26701625
hsa-let-7d-5p	MIMAT0000065	ATP6V1F	9296	PAR-CLIP	23592263|24398324|26701625|27292025
hsa-let-7d-5p	MIMAT0000065	HAND1	9421	PAR-CLIP//Sequencing	20371350|21572407
hsa-let-7d-5p	MIMAT0000065	ZNF264	9422	PAR-CLIP	21572407
hsa-let-7d-5p	MIMAT0000065	HOMER1	9456	Sequencing	20371350
hsa-let-7d-5p	MIMAT0000065	ONECUT2	9480	PAR-CLIP//Sequencing	20371350|23446348
hsa-let-7d-5p	MIMAT0000065	ATP6V1G1	9550	PAR-CLIP	22100165|22291592|23446348
hsa-let-7d-5p	MIMAT0000065	NUP155	9631	PAR-CLIP	23446348|21572407|20371350
hsa-let-7d-5p	MIMAT0000065	CEP135	9662	PAR-CLIP	24398324
hsa-let-7d-5p	MIMAT0000065	BZW1	9689	PAR-CLIP	23592263|20371350|26701625
hsa-let-7d-5p	MIMAT0000065	KIAA0391	9692	PAR-CLIP	21572407
hsa-let-7d-5p	MIMAT0000065	ESPL1	9700	PAR-CLIP//Sequencing	20371350|23446348|21572407
hsa-let-7d-5p	MIMAT0000065	HERPUD1	9709	HITS-CLIP//PAR-CLIP	23592263|23706177
hsa-let-7d-5p	MIMAT0000065	EIF4A3	9775	HITS-CLIP	23706177
hsa-let-7d-5p	MIMAT0000065	SNX17	9784	PAR-CLIP	22291592
hsa-let-7d-5p	MIMAT0000065	TOMM20	9804	Sequencing	20371350
hsa-let-7d-5p	MIMAT0000065	TSC22D2	9819	PAR-CLIP	23592263|24398324
hsa-let-7d-5p	MIMAT0000065	SPATA2	9825	Sequencing	20371350
hsa-let-7d-5p	MIMAT0000065	ZEB2	9839	TRAP	24510096
hsa-let-7d-5p	MIMAT0000065	ZBTB24	9841	Sequencing	20371350
hsa-let-7d-5p	MIMAT0000065	AREL1	9870	PAR-CLIP	23592263
hsa-let-7d-5p	MIMAT0000065	ZBTB39	9880	Sequencing	20371350
hsa-let-7d-5p	MIMAT0000065	ZBTB5	9925	PAR-CLIP	23592263|24398324|21572407|20371350
hsa-let-7d-5p	MIMAT0000065	RBM12	10137	Sequencing	20371350
hsa-let-7d-5p	MIMAT0000065	ZNF443	10224	HITS-CLIP	23313552
hsa-let-7d-5p	MIMAT0000065	CALCOCO2	10241	Sequencing	20371350
hsa-let-7d-5p	MIMAT0000065	AKAP8	10270	PAR-CLIP//Sequencing	20371350|21572407
hsa-let-7d-5p	MIMAT0000065	PCGF3	10336	PAR-CLIP//Sequencing	20371350|23592263|23446348
hsa-let-7d-5p	MIMAT0000065	TUBB4A	10382	PAR-CLIP	26701625
hsa-let-7d-5p	MIMAT0000065	DLC1	10395	Sequencing	20371350
hsa-let-7d-5p	MIMAT0000065	PDLIM5	10611	PAR-CLIP	26701625
hsa-let-7d-5p	MIMAT0000065	TGOLN2	10618	PAR-CLIP	20371350
hsa-let-7d-5p	MIMAT0000065	ARID3B	10620	PAR-CLIP	23446348|21572407|20371350
hsa-let-7d-5p	MIMAT0000065	LEFTY1	10637	PAR-CLIP	22012620
hsa-let-7d-5p	MIMAT0000065	IGF2BP1	10642	PAR-CLIP//Sequencing	20371350|21572407
hsa-let-7d-5p	MIMAT0000065	IGF2BP3	10643	PAR-CLIP//Sequencing	20371350|21572407
hsa-let-7d-5p	MIMAT0000065	CELF1	10658	PAR-CLIP	24398324
hsa-let-7d-5p	MIMAT0000065	SLC12A7	10723	PAR-CLIP	22291592
hsa-let-7d-5p	MIMAT0000065	ZNF460	10794	PAR-CLIP	21572407|20371350
hsa-let-7d-5p	MIMAT0000065	PGRMC1	10857	PAR-CLIP	21572407
hsa-let-7d-5p	MIMAT0000065	GLMN	11146	Sequencing	20371350
hsa-let-7d-5p	MIMAT0000065	RABL2B	11158	PAR-CLIP	23592263|26701625
hsa-let-7d-5p	MIMAT0000065	RABL2A	11159	PAR-CLIP	23592263|26701625
hsa-let-7d-5p	MIMAT0000065	IKZF3	22806	HITS-CLIP//PAR-CLIP	23446348|23706177
hsa-let-7d-5p	MIMAT0000065	RNF44	22838	PAR-CLIP	24398324|20371350|27292025
hsa-let-7d-5p	MIMAT0000065	FNDC3A	22862	PAR-CLIP	23592263
hsa-let-7d-5p	MIMAT0000065	ZNF609	23060	PAR-CLIP	26701625
hsa-let-7d-5p	MIMAT0000065	TBC1D9B	23061	Sequencing	20371350
hsa-let-7d-5p	MIMAT0000065	ERC1	23085	Sequencing	20371350
hsa-let-7d-5p	MIMAT0000065	PEG10	23089	PAR-CLIP	20371350
hsa-let-7d-5p	MIMAT0000065	MCF2L2	23101	HITS-CLIP//PAR-CLIP	21572407|20371350|23706177
hsa-let-7d-5p	MIMAT0000065	PLXND1	23129	PAR-CLIP	23592263
hsa-let-7d-5p	MIMAT0000065	GGA3	23163	PAR-CLIP	24398324
hsa-let-7d-5p	MIMAT0000065	LARP4B	23185	Sequencing	20371350
hsa-let-7d-5p	MIMAT0000065	PMPCA	23203	PAR-CLIP	21572407|20371350
hsa-let-7d-5p	MIMAT0000065	NEMP1	23306	Sequencing	20371350
hsa-let-7d-5p	MIMAT0000065	ICOSLG	23308	PAR-CLIP	23592263
hsa-let-7d-5p	MIMAT0000065	KIAA0930	23313	PAR-CLIP	23592263
hsa-let-7d-5p	MIMAT0000065	USP24	23358	Sequencing	20371350
hsa-let-7d-5p	MIMAT0000065	AHCYL2	23382	PAR-CLIP	23592263
hsa-let-7d-5p	MIMAT0000065	DICER1	23405	Luciferase reporter assay//Northern blot//Western blot	18700235
hsa-let-7d-5p	MIMAT0000065	CBX5	23468	PAR-CLIP	21572407
hsa-let-7d-5p	MIMAT0000065	RBFOX2	23543	PAR-CLIP	24398324|23446348|22012620|21572407|20371350
hsa-let-7d-5p	MIMAT0000065	ACOT9	23597	PAR-CLIP	23592263|23446348
hsa-let-7d-5p	MIMAT0000065	PLD3	23646	PAR-CLIP	26701625
hsa-let-7d-5p	MIMAT0000065	TMEM2	23670	Sequencing	20371350
hsa-let-7d-5p	MIMAT0000065	CIZ1	25792	CLASH	23622248
hsa-let-7d-5p	MIMAT0000065	ARIH1	25820	PAR-CLIP	21572407
hsa-let-7d-5p	MIMAT0000065	INTS7	25896	HITS-CLIP	23706177
hsa-let-7d-5p	MIMAT0000065	CHTOP	26097	HITS-CLIP	23313552
hsa-let-7d-5p	MIMAT0000065	FBXW2	26190	PAR-CLIP	23446348|20371350
hsa-let-7d-5p	MIMAT0000065	FBXO3	26273	Sequencing	20371350
hsa-let-7d-5p	MIMAT0000065	AGO1	26523	Immunohistochemistry//Immunoprecipitaion//Luciferase reporter assay//Northern blot//qRT-PCR//Western blot	23426184
hsa-let-7d-5p	MIMAT0000065	RPUSD2	27079	Sequencing	20371350
hsa-let-7d-5p	MIMAT0000065	SALL3	27164	PAR-CLIP	21572407
hsa-let-7d-5p	MIMAT0000065	DISC1	27185	PAR-CLIP	23592263|26701625|27292025
hsa-let-7d-5p	MIMAT0000065	TNRC6A	27327	Sequencing	20371350
hsa-let-7d-5p	MIMAT0000065	POLL	27343	PAR-CLIP	26701625
hsa-let-7d-5p	MIMAT0000065	C19orf53	28974	PAR-CLIP	23592263|26701625
hsa-let-7d-5p	MIMAT0000065	THYN1	29087	PAR-CLIP	20371350
hsa-let-7d-5p	MIMAT0000065	ABT1	29777	HITS-CLIP//PAR-CLIP//Sequencing	20371350|23592263|24398324|21572407|23313552|27292025
hsa-let-7d-5p	MIMAT0000065	ERO1A	30001	PAR-CLIP	26701625
hsa-let-7d-5p	MIMAT0000065	SOCS7	30837	PAR-CLIP	26701625
hsa-let-7d-5p	MIMAT0000065	TMED5	50999	HITS-CLIP//PAR-CLIP	23592263|24906430
hsa-let-7d-5p	MIMAT0000065	GOLT1B	51026	Sequencing	20371350
hsa-let-7d-5p	MIMAT0000065	NAA20	51126	PAR-CLIP//Sequencing	20371350|23592263
hsa-let-7d-5p	MIMAT0000065	RNFT1	51136	PAR-CLIP	24398324
hsa-let-7d-5p	MIMAT0000065	PLEKHO1	51177	PAR-CLIP	22291592|20371350
hsa-let-7d-5p	MIMAT0000065	CPA4	51200	HITS-CLIP	23706177
hsa-let-7d-5p	MIMAT0000065	MRPL51	51258	CLASH	23622248
hsa-let-7d-5p	MIMAT0000065	C1RL	51279	PAR-CLIP	23592263
hsa-let-7d-5p	MIMAT0000065	THEM6	51337	PAR-CLIP	23592263|24398324
hsa-let-7d-5p	MIMAT0000065	RWDD1	51389	HITS-CLIP	23824327
hsa-let-7d-5p	MIMAT0000065	NCKIPSD	51517	HITS-CLIP//PAR-CLIP	23446348|23706177
hsa-let-7d-5p	MIMAT0000065	TRMO	51531	PAR-CLIP	23446348
hsa-let-7d-5p	MIMAT0000065	PRR13	54458	CLASH	23622248
hsa-let-7d-5p	MIMAT0000065	MIEF1	54471	PAR-CLIP//Sequencing	20371350|23592263|24398324|21572407
hsa-let-7d-5p	MIMAT0000065	FAM105A	54491	HITS-CLIP//PAR-CLIP	23592263|23446348|23706177
hsa-let-7d-5p	MIMAT0000065	CDKAL1	54901	HITS-CLIP	23706177
hsa-let-7d-5p	MIMAT0000065	SEMA4C	54910	PAR-CLIP	24398324|23446348|20371350
hsa-let-7d-5p	MIMAT0000065	DNAJC28	54943	HITS-CLIP	23313552
hsa-let-7d-5p	MIMAT0000065	PARP16	54956	PAR-CLIP	20371350
hsa-let-7d-5p	MIMAT0000065	USP47	55031	PAR-CLIP	27292025
hsa-let-7d-5p	MIMAT0000065	FIGN	55137	HITS-CLIP//PAR-CLIP	23446348|21572407|20371350|23706177
hsa-let-7d-5p	MIMAT0000065	ARL8B	55207	HITS-CLIP	23706177
hsa-let-7d-5p	MIMAT0000065	C11orf57	55216	PAR-CLIP//Sequencing	20371350|23592263|21572407
hsa-let-7d-5p	MIMAT0000065	LRRC20	55222	PAR-CLIP	23592263
hsa-let-7d-5p	MIMAT0000065	SLC38A7	55238	HITS-CLIP	23706177
hsa-let-7d-5p	MIMAT0000065	TBC1D19	55296	PAR-CLIP	22291592
hsa-let-7d-5p	MIMAT0000065	SYNJ2BP	55333	PAR-CLIP	23592263|26701625
hsa-let-7d-5p	MIMAT0000065	YOD1	55432	PAR-CLIP	23446348|21572407|20371350
hsa-let-7d-5p	MIMAT0000065	CDV3	55573	PAR-CLIP	21572407
hsa-let-7d-5p	MIMAT0000065	KIF27	55582	PAR-CLIP	22100165
hsa-let-7d-5p	MIMAT0000065	SLC30A6	55676	Sequencing	20371350
hsa-let-7d-5p	MIMAT0000065	IPO9	55705	HITS-CLIP	23313552
hsa-let-7d-5p	MIMAT0000065	FAM222B	55731	PAR-CLIP	21572407
hsa-let-7d-5p	MIMAT0000065	TXLNG	55787	PAR-CLIP	21572407
hsa-let-7d-5p	MIMAT0000065	UTP6	55813	CLASH	23622248
hsa-let-7d-5p	MIMAT0000065	ECHDC1	55862	PAR-CLIP	21572407
hsa-let-7d-5p	MIMAT0000065	BIN3	55909	Sequencing	20371350
hsa-let-7d-5p	MIMAT0000065	DIABLO	56616	PAR-CLIP	23446348|20371350
hsa-let-7d-5p	MIMAT0000065	SAR1A	56681	HITS-CLIP	23706177
hsa-let-7d-5p	MIMAT0000065	RAD18	56852	PAR-CLIP	21572407
hsa-let-7d-5p	MIMAT0000065	SMARCAD1	56916	PAR-CLIP//Sequencing	20371350|24398324
hsa-let-7d-5p	MIMAT0000065	ATXN7L3	56970	PAR-CLIP	23592263
hsa-let-7d-5p	MIMAT0000065	YAE1D1	57002	PAR-CLIP	23592263
hsa-let-7d-5p	MIMAT0000065	PCNP	57092	Sequencing	20371350
hsa-let-7d-5p	MIMAT0000065	C12orf4	57102	PAR-CLIP//Sequencing	20371350|23446348
hsa-let-7d-5p	MIMAT0000065	RALGAPB	57148	Sequencing	20371350
[truncated: 1,817 more rows]

## Sheet: Table S3
Canonical pathways significantly enriched by target genes
Ingenuity Canonical Pathways	-log(B-H p-value)	Molecules
Molecular Mechanisms of Cancer	13	RAPGEF1,TGFBR1,PIK3R1,TAB2,HRAS,GSK3A,CCND1,ITGA3,PAK1,BBC3,CCND3,IRS2,HIPK2,WNT5B,PRKD1,TP53,SMAD2,CDK18,AKT2,TFDP1,RALB,DAXX,CCND2,ARHGEF6,CDK4,CRK,EP300,DIABLO,AKT1,HHAT,CDK17,E2F5,PRKCE,PMAIP1,ITGA2,MDM2,CDK1,ARHGEF5,GNAI3,FOS,CDKN2D,CCNE1,WNT3A,CDKN1A,ADCY1,RBPJ,BMP7,FZD7,JAK1,MAPK1,DIRAS3,PTK2,MYC,E2F6,RHOG,CDK8,CAMK2D,GNAT1,MAP2K2,RHOB,TGFB1,MRAS,MAP3K7,E2F2,CDC25A,CASP3,FGFR1,CDK6,CDK14,F…
PI3K/AKT Signaling	13	JAK1,MAPK1,YWHAH,PPP2CA,PIK3R1,HRAS,PDPK1,GSK3A,CCND1,PTEN,IKBKB,ITGA3,IKBKG,GYS1,MAP2K2,PPM1L,MRAS,TP53,RPS6KB1,AKT2,CDC37,YWHAG,YWHAE,RALB,YWHAZ,GYS2,BCL2L1,PPP2R1A,PTPA,HSP90AA1,TSC1,PPP2R2A,ILK,INPPL1,BCL2,MTOR,NFKBIA,AKT1,FOXO3,AKT3,PPP2R5C,NRAS,PPP2R5D,ITGA2,MDM2,FOXO1,SYNJ1,CDKN1A,PTGS2,CDKN1B,PPP2R5E,PPP2R1B
Cyclins and Cell Cycle Regulation	11.7	PA2G4,PPP2CA,PPP2R2A,CUL1,CDK4,ABL1,CCNB2,E2F3,CCND1,E2F6,CCNA2,CCNA1,CCND3,TGFB1,PPM1L,E2F5,PPP2R5C,E2F2,CDC25A,TP53,TFDP1,PPP2R5D,WEE1,CDK6,CDK1,CCNB1,CCNE1,CDKN2D,PPP2R1A,CCND2,PTPA,CDKN1A,E2F7,ATR,PPP2R5E,CDKN1B,PPP2R1B,CDK2
Estrogen-mediated S-phase Entry	8.49	TFDP1,CDK4,E2F3,CCND1,CDK1,MYC,CCNA2,E2F6,CCNE1,CCNA1,CDKN1A,E2F7,E2F5,CDKN1B,ESR1,CDK2,E2F2,CDC25A
Regulation of eIF4 and p70S6K Signaling	8.49	EIF3C,MAPK1,PPP2R2A,PPP2CA,PIK3R1,PDPK1,HRAS,EIF4A2,PAIP2,EIF2S1,RPS4X,MTOR,ITGA3,AKT1,MAP2K2,EIF3B,EIF4G2,RPS13,EIF3D,PPM1L,EIF3A,MRAS,AKT3,PPP2R5C,IRS2,RPS2,RPS17,AGO1,RPS24,PABPC1,RPS6KB1,AKT2,NRAS,PPP2R5D,FGFR1,ITGA2,RALB,AGO2,EIF2B3,EIF2S3,RPS6,RPS4Y1,PPP2R1A,PTPA,EIF4A3,EIF4A1,AGO3,EIF3I,PPP2R5E,PPP2R1B,EIF1AX,RPSA
Wnt/β-catenin Signaling	8.33	CSNK2A1,TGFBR1,CSNK1G1,PPP2CA,TGFBR3,GSK3A,SOX13,CCND1,MYC,TGFB1,PPM1L,MAP3K7,DKK2,WNT5B,TP53,SFRP4,AKT2,AXIN2,GJA1,CSNK1G2,CSNK1D,FZD9,ACVR1B,PPP2R1A,PTPA,FZD6,TLE3,FRZB,PPP2R2A,ILK,ACVR2B,KREMEN1,EP300,CSNK1E,APPL1,AKT1,UBA52,RARB,AKT3,PPP2R5C,PPP2R5D,CSNK1G3,DVL1,ACVR1,MDM2,FZD8,WNT3A,TLE4,SOX9,DVL3,PPP2R5E,PPP2R1B,FZD7
Role of CHK Proteins in Cell Cycle Checkpoint Control	8.18	PPP2R2A,PPP2CA,E2F3,E2F6,PPM1L,E2F5,RFC2,PPP2R5C,E2F2,CDC25A,TP53,PPP2R5D,MDC1,PLK1,RFC1,CDK1,PPP2R1A,PTPA,RAD9A,MRE11,CDKN1A,E2F7,ATR,TLK1,PPP2R5E,PPP2R1B,CDK2
Glioblastoma Multiforme Signaling	7.93	MAPK1,PIK3R1,DIRAS3,HRAS,CCND1,PTEN,MYC,E2F6,RHOG,RHOB,MAP2K2,MRAS,IRS2,WNT5B,E2F2,TP53,RPS6KB1,AKT2,FGFR1,RALB,CDK6,FZD9,PDGFB,CDC42,PLCG2,RHOA,FZD6,PLCB3,CDK2,TSC1,PDGFA,CDK4,E2F3,PLCD1,MTOR,AKT1,E2F5,PDGFRA,IGF1R,AKT3,NRAS,MDM2,FZD8,RHOV,CCNE1,WNT3A,NF1,FOXO1,E2F7,CDKN1A,CDKN1B,FZD7
ATM Signaling	7.85	PPP2CA,PPP2R2A,ABL1,CCNB2,CBX5,SMC1A,RAD51,PPP1CC,NFKBIA,FANCD2,CREB1,PPM1L,PPP2R5C,CDC25A,TP53,PPP2R5D,TRIM28,MDC1,MDM2,CDK1,CCNB1,MDM4,PPP2R1A,RNF168,SMC2,PTPA,RAD9A,H2AFX,TRRAP,MRE11,CDKN1A,ATR,TLK1,PPP2R5E,PPP2R1B,CDK2
Breast Cancer Regulation by Stathmin1	7.85	TUBA1B,MAPK1,PPP2CA,PIK3R1,HRAS,TUBB,STMN1,GNB1,E2F6,PAK1,CAMK2D,MAP2K2,PPP1R7,PPM1L,MRAS,IRS2,TUBA1C,E2F2,GNG12,PRKD1,TP53,PPP1R14C,FGFR1,RALB,TUBB2A,PPP1R11,ADCY9,PPP2R1A,CDC42,PTPA,RHOA,ARHGEF6,PLCB3,UHMK1,CDK2,CAMK4,PPP2R2A,E2F3,PPP1CC,E2F5,PRKCE,TUBB4A,PPP2R5C,GNG5,GNAS,NRAS,PPP2R5D,PRKAR2A,CDK1,GNAI2,ARHGEF5,CALM1 (includes others),GNAI3,CCNE1,E2F7,CDKN1A,ADCY1,CDKN1B,PPP2R5E,PPP2R1B
Glucocorticoid Receptor Signaling	7.72	BGLAP,POLR2D,JAK1,TGFBR1,MAPK1,YWHAH,HSPA14,PRKAB2,NFATC3,PIK3R1,HSPA1A/HSPA1B,HRAS,IL6,TAF13,HMGB1,IKBKB,HSPA4,IKBKG,MAP2K2,TGFB1,SUMO1,SMARCB1,MRAS,MAP3K7,IRS2,SMARCC2,SERPINE1,POLR2L,STAT5A,CXCL8,SMAD2,TAF9,AKT2,SELE,CDKN1C,FGFR1,RALB,POLR2H,STAT3,NCOA3,MED14,TAF9B,HSPA8,BCL2L1,POU2F1,TAF5,DUSP1,NCOA1,HSP90AA1,ESR1,UBE2I,ARID1A,ICAM1,DPF1,SMARCA4,NFATC1,EP300,BCL2,POLR2A,NFKBIA,POLR2C,AR,AKT1,…
PTEN Signaling	7.34	CSNK2A1,TGFBR1,YWHAH,MAPK1,PIK3R1,TGFBR3,ILK,PDPK1,HRAS,INPPL1,GSK3A,CCND1,BCL2,PTEN,PTK2,IKBKB,IKBKG,ITGA3,AKT1,MAP2K2,FOXO3,IGF1R,PDGFRA,MRAS,AKT3,RPS6KB1,AKT2,NRAS,CASP3,FGFR1,ITGA2,RALB,BCL2L1,CBL,FOXO1,SYNJ1,CDC42,NTRK3,CDKN1A,CDKN1B,BCL2L11
mTOR Signaling	7.23	EIF3C,MAPK1,PRKAB2,PPP2CA,PIK3R1,DIRAS3,HRAS,PDPK1,EIF4A2,RICTOR,VEGFA,RHOG,EIF3B,RHOB,EIF4G2,EIF3D,RPS13,PPM1L,MRAS,IRS2,RPS2,AKT1S1,PRKD1,RPS6KB1,AKT2,PLD3,FGFR1,RALB,RPS6,PPP2R1A,PTPA,EIF4A3,RHOA,RPSA,TSC1,PPP2R2A,FKBP1A,HIF1A,RPS4X,MTOR,AKT1,PRKAA2,EIF3A,PRKCE,AKT3,PPP2R5C,RPS17,RPS24,NRAS,PPP2R5D,RPS4Y1,RHOV,EIF4A1,EIF3I,PPP2R5E,PPP2R1B,ARHGAP8/PRR5-ARHGAP8
Hypoxia Signaling in the Cardiovascular System	7.1	TP53,UBE2M,UBE2Q1,UBE2A,UBE2N,UBE2R2,CSNK1D,BIRC6,MDM2,HIF1A,UBE2S,PTEN,ARNT,EP300,VEGFA,UBE2D2,AKT1,NFKBIA,UBE2H,EDN1,UBE2B,SUMO1,UBE2V1,CREB1,HSP90AA1,CDC34,LDHA,UBE2D3,UBE2I
Pancreatic Adenocarcinoma Signaling	7	TGFBR1,JAK1,PA2G4,MAPK1,PIK3R1,CDK4,ABL1,E2F3,CCND1,BCL2,VEGFA,RAD51,E2F6,AKT1,MAP2K2,TGFB1,E2F5,AKT3,IRS2,E2F2,TP53,SMAD2,AKT2,PLD3,TFDP1,FGFR1,MDM2,STAT3,BIRC5,RALBP1,BCL2L1,CCNE1,CDC42,CDKN1A,E2F7,CDKN1B,PTGS2,ELK1,MMP9,CDK2
ILK Signaling	6.91	MAPK1,PPP2CA,PIK3R1,DIRAS3,PDPK1,GSK3A,RICTOR,CCND1,PTEN,ITGB3,MYC,VEGFA,PTK2,PARVB,RHOG,RHOB,PPM1L,IRS2,ITGB5,DSP,ACTA1,AKT2,CASP3,FGFR1,MYH14,SNAI1,PPP2R1A,CDC42,PTPA,RHOA,ARHGEF6,ACTN4,ACTG1,FLNB,PPP2R2A,ILK,HIF1A,MTOR,AKT1,FLNA,CREB1,AKT3,PPP2R5C,VCL,NACA,ACTB,PPP2R5D,IRS4,FOS,RHOV,PPP2R5E,PTGS2,PPP2R1B,MMP9
EIF2 Signaling	6.89	EIF3C,MAPK1,PIK3R1,HRAS,PDPK1,EIF4A2,CCND1,VEGFA,MYC,MAP2K2,EIF4G2,EIF3B,RPS13,EIF3D,MRAS,IRS2,RPS2,AGO1,ACTA1,EIF2AK1,PABPC1,AKT2,RPL3,FGFR1,RALB,EIF2B3,RPL7L1,EIF2S3,RPL12,RPS6,RPL8,EIF4A3,RPSA,ATF5,EIF2S1,RPS4X,BCL2,PPP1CC,AKT1,RPL18A,UBA52,EIF3A,IGF1R,AKT3,RPS17,RPL18,RPL31,RPS24,MYCN,NRAS,ACTB,AGO2,RPL27,RPS4Y1,SREBF1,EIF4A1,AGO3,EIF3I,EIF1AX
Sirtuin Signaling Pathway	6.72	TUBA1B,TOMM40L,MAPK1,TIMM50,LDHB,MYC,SOD2,ATG9A,GABARAPL1,XPC,NDUFA10,TUBA1C,MT-ND2,APEX1,POLR3D,ATG12,TP53,PPID,CXCL8,PFKFB3,TIMM9,NDRG1,POLR1B,POLR1A,GABPB2,ATG4B,HSF1,SMARCA5,STAT3,MT-ND4L,PFKM,H3F3A/H3F3B,ATG14,SIRT1,GABPB1,HIST1H1C,HIF1A,SIRT4,MTOR,AKT1,SP1,RARB,FOXO3,PRKAA2,CLOCK,PDK1,SDHA,MYCN,TIMM8A,MT-ATP6,NEDD4,SLC25A4,EPAS1,TRIM28,DOT1L,TOMM20,MAPK6,GLUD1,SF3A1,MT-ND4,TIMM23,APP,MT-ND5…
Glioma Signaling	6.71	CAMK4,PA2G4,MAPK1,PDGFA,PIK3R1,CDK4,ABL1,HRAS,E2F3,CCND1,PTEN,E2F6,MTOR,CAMK2D,AKT1,MAP2K2,IGF1R,PDGFRA,E2F5,MRAS,PRKCE,AKT3,IRS2,E2F2,PRKD1,TP53,AKT2,NRAS,TFDP1,FGFR1,RALB,CDK6,MDM2,PDGFB,CALM1 (includes others),CDKN2D,PLCG2,CDKN1A,E2F7
AMPK Signaling	6.71	CAB39,MAPK1,PRKAB2,PPP2CA,PIK3R1,PDPK1,CCND1,GYS1,FASN,PPM1L,SMARCB1,MAP3K7,MRAS,IRS2,SMARCC2,PPM1A,AKT1S1,PFKFB3,RPS6KB1,AKT2,EEF2,FGFR1,PFKM,GYS2,PPP2R1A,PTPA,SIRT1,AK4,ACACA,TSC1,ARID1A,DPF1,PPP2R2A,CHRM1,SMARCA4,EP300,CCNA2,MTOR,AKT1,FOXO3,CREB1,PRKAA2,AKT3,PPP2R5C,GNAS,ACTB,PPP2R5D,SMARCE1,PRKAR2A,SMARCD1,PPM1G,FOXO1,CDKN1A,SMARCC1,PPP2R5E,PPP2R1B,CAMKK2,PPARGC1A
HIPPO signaling	6.71	SAV1,YWHAH,PPP2R2A,PPP2CA,CUL1,SMAD5,LATS2,CSNK1E,STK4,PPP1CC,PPP1R7,PPM1L,PPP2R5C,MOB1A,AMOT,LATS1,PPP1R14C,SMAD2,YWHAG,YAP1,YWHAE,PPP2R5D,YWHAZ,CSNK1D,PPP1R11,TP53BP2,PPP2R1A,DLG5,PTPA,PPP2R5E,PPP2R1B
Chronic Myeloid Leukemia Signaling	6.67	TGFBR1,PA2G4,MAPK1,PIK3R1,CDK4,ABL1,HRAS,CRK,E2F3,CCND1,MYC,IKBKB,E2F6,IKBKG,AKT1,MAP2K2,TGFB1,CTBP2,E2F5,MRAS,AKT3,IRS2,E2F2,TP53,STAT5A,AKT2,NRAS,TFDP1,FGFR1,CRKL,RALB,CDK6,MDM2,BCL2L1,CDKN1A,E2F7,CDKN1B
Cell Cycle Regulation by BTG Family Proteins	6.63	PPP2CA,PPP2R2A,PPP2R5D,CDK4,E2F3,CCND1,E2F6,PPP2R1A,CCNE1,PTPA,PPM1L,BTG2,E2F7,E2F5,PPP2R5C,PPP2R5E,PPP2R1B,CDK2,E2F2
Hereditary Breast Cancer Signaling	6.41	NPM1,POLR2D,ARID1A,DPF1,PIK3R1,CDK4,HRAS,CCND1,SMARCA4,PTEN,EP300,RAD51,POLR2C,POLR2A,AKT1,FANCD2,UBA52,XPC,SMARCB1,RFC2,MRAS,AKT3,SMARCC2,IRS2,POLR2L,TP53,AKT2,NRAS,FGFR1,ACTB,WEE1,RALB,CDK6,SMARCE1,POLR2H,SMARCD1,RFC1,CDK1,CCNB1,H2AFX,MRE11,CDKN1A,ATR,SMARCC1
Cell Cycle: G1/S Checkpoint Regulation	6.28	PA2G4,CUL1,ABL1,CDK4,E2F3,CCND1,MYC,E2F6,CCND3,TGFB1,E2F5,E2F2,CDC25A,TP53,TFDP1,CDK6,MDM2,CCNE1,CDKN2D,CCND2,FOXO1,CDKN1A,E2F7,ATR,CDKN1B,CDK2
PI3K Signaling in B Lymphocytes	6.24	CD81,CAMK4,MAPK1,ATF5,NFATC3,PIK3R1,ABL1,PDPK1,HRAS,PLEKHA3,NFATC1,PTEN,PLCD1,IKBKB,IKBKG,NFKBIA,CAMK2D,AKT1,MAP2K2,CARD10,FOXO3,CREB1,MRAS,AKT3,IRS2,AKT2,NRAS,RALB,IRS4,CALM1 (includes others),TLR4,FOS,CBL,CD40,CD180,PLCG2,LYN,PLCB3,PLEKHA1,ELK1
Mitotic Roles of Polo-Like Kinase	6.12	KIF23,ESPL1,PPP2R2A,PPP2CA,PTTG1,PPP2R5D,WEE1,CCNB2,PLK1,ANAPC1,CDK1,SMC1A,CCNB1,SLK,PPP2R1A,TGFB1,PTPA,PPM1L,HSP90AA1,PPP2R5C,PPP2R5E,PPP2R1B,CDC27,RAD21,CDC25A
Cell Cycle: G2/M DNA Damage Checkpoint Regulation	5.73	TP53,CKS2,YWHAG,YWHAH,YWHAE,WEE1,CUL1,YWHAZ,ABL1,CCNB2,PLK1,MDM2,AURKA,CDK1,EP300,CCNB1,MDM4,CDKN1A,TRIP12,ATR,HIPK2
p70S6K Signaling	5.52	JAK1,YWHAH,MAPK1,PPP2CA,PPP2R2A,PIK3R1,PDPK1,HRAS,F2,PLCD1,MTOR,AKT1,MAP2K2,PPM1L,MRAS,PRKCE,AKT3,IRS2,PPP2R5C,PRKD1,RPS6KB1,AKT2,NRAS,YWHAG,YWHAE,EEF2,FGFR1,PPP2R5D,RALB,YWHAZ,GNAI2,RPS6,GNAI3,PPP2R1A,PTPA,PLCG2,LYN,PLCB3,PPP2R5E,PPP2R1B
Integrin Signaling	5.52	RAPGEF1,ARHGAP26,PFN1,MAPK1,PIK3R1,DIRAS3,WASL,HRAS,TLN1,PTEN,ITGB3,PTK2,TSPAN3,PARVB,PAK1,ITGA3,RHOG,RHOB,MAP2K2,MRAS,CAV1,IRS2,ITGB5,ACTA1,ACTR2,AKT2,FGFR1,CRKL,RALB,GSN,PDGFB,ARHGAP5,CDC42,PLCG2,RHOA,ZYX,ACTN4,ACTG1,CTTN,ILK,ABL1,CRK,ITGA10,ARF6,AKT1,AKT3,VCL,PAK4,NRAS,ACTB,ITGA2,RHOV,CAPNS1,TSPAN1
T Cell Exhaustion Signaling Pathway	5.52	TGFBR1,JAK1,MAPK1,PPP2CA,PPP2R2A,NFATC3,PIK3R1,TGFBR3,HRAS,IL6,ACVR2B,NFATC1,VEGFA,MTOR,AKT1,TGFB1,PPM1L,MRAS,AKT3,PRDM1,IRS2,PPP2R5C,CD274,PDK1,BTLA,SMAD2,AKT2,NRAS,IL10,FGFR1,PPP2R5D,IL6R,RALB,ACVR1,STAT3,ACVR1B,FOS,PPP2R1A,FOXO1,PTPA,IL12B,PLCG2,IL10RA,STAT2,PPP2R5E,PPP2R1B,FOXP1
Regulation of Cellular Mechanics by Calpain Protease	5.18	NRAS,MAPK1,RALB,ITGA2,CDK6,CDK4,HRAS,TLN1,CCND1,CDK1,PTK2,CCNA2,ITGA3,CCNE1,CCNA1,CAPNS1,EZR,MRAS,VCL,CDKN1B,CAST,ACTN4,CDK2
p53 Signaling	5.14	PIK3R1,CDK4,HIF1A,ST13,CCND1,PTEN,EP300,BCL2,CCNG1,AKT1,BBC3,THBS1,CCNK,AKT3,IRS2,SERPINB5,HIPK2,TRIM29,TP53,PMAIP1,AKT2,FGFR1,TNFRSF10B,CSNK1D,MDM2,BIRC5,TP53BP2,BCL2L1,MDM4,CCND2,CDKN1A,SIRT1,ATR,CDK2
Prostate Cancer Signaling	4.87	PA2G4,MAPK1,PIK3R1,ABL1,PDPK1,HRAS,CCND1,PTEN,BCL2,MTOR,NFKBIA,AKT1,AR,MAP2K2,CREB1,MRAS,AKT3,IRS2,TP53,AKT2,NRAS,TFDP1,FGFR1,RALB,MDM2,CCNE1,FOXO1,CDKN1A,HSP90AA1,CDKN1B,CDK2
Sumoylation Pathway	4.87	GDI1,DIRAS3,SP100,EP300,AR,RHOG,NFKBIA,SAE1,SP1,RHOB,RCC1,SUMO1,CTBP2,RFC2,SENP5,ETS1,TP53,SERBP1,GDI2,MDM2,RFC1,FOS,DAXX,RNF4,RHOV,RHOA,SIRT1,MYB,SUMO2,UBE2I
Aryl Hydrocarbon Receptor Signaling	4.86	MAPK1,CDK4,IL6,CCND1,SMARCA4,ARNT,EP300,MYC,CCNA2,CCNA1,CYP1A2,SP1,CCND3,TGFB1,RARB,RXRB,AHR,ALDH7A1,TP53,TFDP1,GSTA4,SLC35A2,CDK6,MDM2,NCOA3,ALDH9A1,FOS,CCNE1,CCND2,NFIA,CDKN1A,HSP90AA1,ALDH3B1,ATR,CDKN1B,ESR1,CDK2,MCM7
Renal Cell Carcinoma Signaling	4.72	RAPGEF1,MAPK1,PIK3R1,HRAS,CRK,HIF1A,ELOB,EP300,ARNT,VEGFA,PAK1,AKT1,MAP2K2,UBA52,TGFB1,MRAS,AKT3,IRS2,ETS1,PAK4,AKT2,NRAS,FGFR1,RALB,PDGFB,FOS,CUL2,CDC42
IGF-1 Signaling	4.71	SOCS1,CSNK2A1,JAK1,YWHAH,MAPK1,PIK3R1,PDPK1,HRAS,PTK2,AKT1,MAP2K2,FOXO3,IGF1R,MRAS,AKT3,IRS2,RPS6KB1,NEDD4,AKT2,NRAS,YWHAG,YWHAE,FGFR1,RALB,PRKAR2A,YWHAZ,IGFBP5,STAT3,GRB10,FOS,FOXO1,ELK1,SOCS7
Role of BRCA1 in DNA Damage Response	4.56	ARID1A,DPF1,E2F3,SMARCA4,RAD51,E2F6,FANCD2,SMARCB1,E2F5,RFC2,SMARCC2,E2F2,TP53,ACTB,SMARCE1,MDC1,PLK1,SMARCD1,RFC1,POU2F1,MRE11,CDKN1A,E2F7,BABAM1,ATR,SMARCC1
HGF Signaling	4.56	RAPGEF1,MAPK1,PIK3R1,HRAS,IL6,CCND1,PTK2,ITGA3,PAK1,AKT1,MAP2K2,MAP3K7,MRAS,PRKCE,AKT3,IRS2,PRKD1,ETS1,AKT2,MAP2K7,NRAS,CRKL,FGFR1,ITGA2,RALB,MAP3K1,STAT3,FOS,CDC42,PLCG2,CDKN1A,PTGS2,ELK1,CDK2
Neuregulin Signaling	4.44	MAPK1,PIK3R1,PDPK1,HRAS,CRK,PTEN,MYC,MTOR,ITGA3,AKT1,MAP2K2,MRAS,AKT3,PRKCE,PRKD1,STAT5A,RPS6KB1,AKT2,NRAS,CRKL,ITGA2,RALB,NRG4,RPS6,PLCG2,HSP90AA1,CDKN1B,ELK1
GADD45 Signaling	4.44	TP53,CCNE1,CCND2,CCND3,CDKN1A,CDK4,ATR,CCND1,CDK2,CDK1,CCNB1
DNA damage-induced 14-3-3σ Signaling	4.44	TP53,CCNE1,AKT2,AKT1,RAD9A,AKT3,CCNB2,ATR,CDK2,CDK1,CCNB1
ERK/MAPK Signaling	4.44	RAPGEF1,MAPK1,YWHAH,PPP2CA,PIK3R1,HRAS,TLN1,MYC,PTK2,ITGA3,PAK1,MAP2K2,PPP1R7,PPM1L,MRAS,IRS2,ETS1,PPP1R14C,YWHAG,CRKL,FGFR1,RALB,YWHAZ,PPP1R11,STAT3,PPP2R1A,H3F3A/H3F3B,DUSP1,PTPA,PLCG2,DUSP4,ESR1,PPP2R2A,CRK,NFATC1,PPP1CC,CREB1,PRKCE,PPP2R5C,MYCN,PAK4,NRAS,PPP2R5D,ITGA2,PRKAR2A,FOS,PPP2R5E,ELK1,PPP2R1B
Insulin Receptor Signaling	4.44	RAPGEF1,TSC1,JAK1,MAPK1,PIK3R1,PDPK1,HRAS,INPPL1,GSK3A,CRK,PTEN,MTOR,PPP1CC,GYS1,AKT1,MAP2K2,PPP1R7,FOXO3,MRAS,AKT3,IRS2,PPP1R14C,RPS6KB1,AKT2,NRAS,FGFR1,CRKL,RALB,PRKAR2A,IRS4,EIF2B3,PPP1R11,GRB10,GYS2,CBL,FOXO1,SYNJ1,ASIC1
NRF2-mediated Oxidative Stress Response	4.43	USP14,MAPK1,DNAJB4,PIK3R1,DNAJC6,HRAS,DNAJC10,DNAJA1,EP300,CUL3,AKR1A1,SOD2,AKT1,MAP2K2,SCARB1,DNAJC8,ABCC1,VCP,PMF1/PMF1-BGLAP,MAP3K7,MRAS,PRKCE,FOSL1,IRS2,TXN,DNAJC16,PRKD1,ACTA1,MAP2K7,NRAS,DNAJC9,FGFR1,ACTB,GSTA4,RALB,MAP3K1,SLC35A2,HERPUD1,DNAJC1,DNAJB14,DNAJC11,BACH1,GSR,FOS,STIP1,CCT7,CDC34,ACTG1
Small Cell Lung Cancer Signaling	4.4	PA2G4,PIK3R1,ABL1,CDK4,CCND1,BCL2,PTEN,MYC,PTK2,IKBKB,IKBKG,AKT1,NFKBIA,RARB,AKT3,IRS2,RXRB,TP53,AKT2,TFDP1,FGFR1,CDK6,BCL2L1,CCNE1,PTGS2,CDKN1B,CDK2
VEGF Signaling	4.32	MAPK1,PIK3R1,HRAS,HIF1A,EIF2S1,ARNT,BCL2,PTK2,VEGFA,AKT1,MAP2K2,FOXO3,MRAS,AKT3,IRS2,VCL,ACTA1,AKT2,NRAS,YWHAE,FGFR1,ACTB,RALB,EIF2B3,EIF2S3,BCL2L1,FOXO1,PLCG2,ACTN4,ACTG1,EIF1AX
Cancer Drug Resistance By Drug Efflux	4.32	TP53,ABCB1,AKT2,NRAS,MAPK1,ABCG2,PIK3R1,RALB,HRAS,MDM2,PTEN,AKT1,MAP2K2,FOXO1,ABCC1,FOXO3,MRAS,AKT3,PTGS2,PDK1
Protein Ubiquitination Pathway	4.31	UBE2A,HSPA14,DNAJB4,HSPA1A/HSPA1B,DNAJC6,TRAP1,FBXW7,UBE2S,ELOB,PAN2,HSPA4,DNAJC28,UBE2B,DNAJC8,USP10,SUGT1,DNAJC16,DNAJC9,UBE2Q1,USP38,USP9X,BIRC6,PSMC4,THOP1,DNAJB14,HSPA8,UBE2D2,CBL,UBE2H,PSMB2,HSP90AA1,UBE2I,USP24,USP14,UBE2N,CUL1,PSMD9,USP54,DNAJC10,DNAJA1,ANAPC1,USO1,UBA52,USP42,UBE2V1,USP47,NEDD4,USP15,UBE2M,UBE2R2,DNAJC1,MDM2,PSMB6,DNAJC11,CUL2,USP22,CDC34,UBA1,UBE2D3
Epithelial Adherens Junction Signaling	4.28	RAPGEF1,TUBA1B,TGFBR1,TGFBR3,WASL,HRAS,CRK,ACVR2B,TUBB,CLIP1,PTEN,NOTCH2,AKT1,MRAS,AKT3,TUBB4A,TUBA1C,VCL,ACTA1,ACTR2,AKT2,NRAS,FGFR1,ACTB,MYH14,TUBB2A,SNAI1,RALB,ACVR1,WASF1,ACVR1B,CDC42,RHOA,SSX2IP,ZYX,ACTN4,CLINT1,ACTG1
RAR Activation	4.15	NSD1,CSNK2A1,ARID1A,DPF1,MAPK1,RDH10,PIK3R1,PDPK1,SMAD5,SMARCA4,PTEN,EP300,VEGFA,TRIM24,AKT1,TGFB1,RARB,SMARCB1,PRKCE,AKT3,SMARCC2,NCOR1,RXRB,CITED2,PRKD1,MMP1,STAT5A,SMAD2,AKT2,ACTB,MAP3K1,SMAD6,SMAD7,PRKAR2A,SMARCE1,SNW1,SMARCD1,FOS,ADCY9,DUSP1,ADCY1,NCOA1,SMARCC1,REL,PPARGC1A
Germ Cell-Sertoli Cell Junction Signaling	4.14	TUBA1B,TGFBR1,MAPK1,PIK3R1,DIRAS3,WASL,ILK,PDPK1,HRAS,TUBB,PTK2,PAK1,ITGA3,RHOG,AKT1,MAP2K2,RHOB,TGFB1,MAP3K7,MRAS,TUBB4A,IRS2,TUBA1C,VCL,ACTA1,MAP2K7,PAK4,NRAS,TJP1,FGFR1,ACTB,ITGA2,TUBB2A,RALB,MAP3K1,GSN,RHOV,CDC42,RHOA,ZYX,ACTN4,CLINT1,ACTG1
14-3-3-mediated Signaling	4.08	TSC1,TUBA1B,YWHAH,MAPK1,PIK3R1,HRAS,GSK3A,TUBB,PLCD1,AKT1,MAP2K2,MRAS,PRKCE,AKT3,TUBB4A,IRS2,TUBA1C,PRKD1,AKT1S1,AKT2,NRAS,YWHAG,YWHAE,YAP1,FGFR1,EDC3,TUBB2A,RALB,YWHAZ,FOS,CBL,FOXO1,PLCG2,PLCB3,CDKN1B,ELK1
PPARα/RXRα Activation	3.91	GPD1,TGFBR1,MAPK1,PRKAB2,TGFBR3,HRAS,IL6,ACVR2B,EP300,PLCD1,IKBKB,IKBKG,NFKBIA,MAP2K2,TGFB1,FASN,LPL,PRKAA2,CLOCK,MAP3K7,MRAS,NCOR1,ITGB5,SMAD2,MAP2K7,NRAS,GNAS,RALB,CKAP5,PRKAR2A,ACVR1,NCOA3,ACVR1B,ADCY9,PLCG2,ADCY1,PLCB3,HSP90AA1,MEF2C,ADIPOR2,PPARGC1A,CYP2C8
IL-8 Signaling	3.91	ICAM1,MAPK1,PIK3R1,DIRAS3,HRAS,CCND1,ITGB3,IRAK1,BCL2,GNB1,VEGFA,PTK2,IKBKB,MTOR,IKBKG,RHOG,AKT1,MAP2K2,RHOB,CCND3,MRAS,PRKCE,AKT3,IRS2,GNG5,LASP1,ITGB5,GNG12,PRKD1,RPS6KB1,CXCL8,AKT2,PLD3,NRAS,GNAS,FGFR1,RALB,MMP2,GNAI2,GNAI3,FOS,BCL2L1,RHOV,CCND2,RHOA,PTGS2,MMP9
Apelin Endothelial Signaling Pathway	3.78	CAMK4,ICAM1,MAPK1,PRKAB2,PIK3R1,HRAS,HIF1A,ARNT,MTOR,AKT1,SP1,MAP2K2,PRKAA2,MRAS,PRKCE,AKT3,IRS2,PRKD1,RPS6KB1,AKT2,GNAS,NRAS,FGFR1,RALB,GNAI2,CALM1 (includes others),GNAI3,FOS,ADCY9,MEF2D,ADCY1,PLCB3,MEF2C
FAT10 Cancer Signaling Pathway	3.78	TP53,SMAD2,EEF1A1,AKT2,TGFBR1,TGFBR3,ACVR1,ACVR2B,STAT3,IL6,ACVR1B,IKBKB,IKBKG,AKT1,NFKBIA,TGFB1,AKT3
Salvage Pathways of Pyrimidine Ribonucleotides	3.71	DMPK,CDADC1,MAPK1,CDK4,IRAK1,NME6,PAK1,CDK8,MAP2K2,PIM1,PRKAA2,PRKCE,HIPK1,PYCR3,CDK18,NME4,DAPK1,AKT2,CSNK1D,CDK6,MAPK6,PLK1,CDK1,UCK1,AK4,UCK2,CDK2
Antiproliferative Role of TOB in T Cell Signaling	3.69	PABPC1,SMAD2,CCNA2,CCNE1,CCNA1,TGFBR1,MAPK1,TGFB1,CUL1,CDKN1B,CDC34,CDK2
FAK Signaling	3.68	ARHGAP26,MAPK1,PIK3R1,PDPK1,HRAS,TLN1,CRK,PTEN,PTK2,PAK1,ITGA3,AKT1,MAP2K2,MRAS,AKT3,IRS2,VCL,ACTA1,PAK4,AKT2,NRAS,FGFR1,ACTB,RALB,ITGA2,CAPNS1,PLCG2,ARHGEF6,ACTG1
Ovarian Cancer Signaling	3.67	PA2G4,MAPK1,PIK3R1,CDK4,ABL1,HRAS,CCND1,PTEN,BCL2,VEGFA,RAD51,MTOR,AKT1,MAP2K2,EDN1,MRAS,AKT3,IRS2,WNT5B,TP53,RPS6KB1,GJA1,AKT2,NRAS,TFDP1,FGFR1,RALB,DVL1,PRKAR2A,MMP2,FZD9,FZD8,WNT3A,FZD6,PTGS2,MMP9,FZD7
HMGB1 Signaling	3.67	ICAM1,MAPK1,PIK3R1,DIRAS3,HRAS,IL6,HMGB1,AKT1,RHOG,SP1,RHOB,MAP2K2,TGFB1,MRAS,AKT3,IRS2,SERPINE1,CXCL8,AKT2,SELE,MAP2K7,NRAS,KAT7,HAT1,FGFR1,RALB,IFNGR2,IL13,TLR4,FOS,RHOV,CDC42,IL12B,RHOA,ELK1
Estrogen Receptor Signaling	3.63	MED13,POLR2D,CCNC,MAPK1,HRAS,TAF13,SMARCA4,EP300,POLR2A,POLR2C,CDK8,MAP2K2,MED17,RUNX2,CTBP2,MRAS,NCOR1,POLR2L,TAF9,NRAS,TAF5L,RALB,POLR2H,HNRNPD,RBFOX2,NCOA3,MED14,TAF9B,H3F3A/H3F3B,TAF5,TRRAP,NCOA1,ESR1,PPARGC1A
NER Pathway	3.6	COPS2,POLR2D,UBE2N,CUL4A,HIST2H4B,COPS8,CHAF1A,EP300,POLD3,POLR2C,POLR2A,PRIM1,COPS6,XPC,RFC2,PRIM2,POLR2L,COPS7A,POLE,DNA2,POLR2H,RFC1,COPS3,H3F3A/H3F3B,ERCC1,GPS1,POLD2,UBE2I
PDGF Signaling	3.5	CSNK2A1,JAK1,MAPK1,PDGFA,PIK3R1,ABL1,HRAS,CRK,INPPL1,MYC,MAP2K2,MRAS,CAV1,PDGFRA,IRS2,NRAS,FGFR1,CRKL,RALB,MAP3K1,STAT3,PDGFB,FOS,SYNJ1,ABL2,PLCG2,ELK1
Agrin Interactions at Neuromuscular Junction	3.44	GABPB1,PAK4,NRAS,MAPK1,ACTB,RALB,DVL1,ITGA2,NRG4,HRAS,ITGB3,PTK2,ITGA3,PAK1,CDC42,ARHGEF6,MRAS,UTRN,DAG1,CTTN,ACTG1,ACTA1
Role of Macrophages, Fibroblasts and Endothelial Cells in Rheumatoid Arthritis	3.44	SOCS1,MAPK1,NFATC3,PIK3R1,IL17RC,HRAS,IL6,CCND1,VEGFA,MYC,IKBKB,IKBKG,CAMK2D,MAP2K2,TGFB1,MAP3K7,MRAS,DKK2,IRS2,WNT5B,PRKD1,SFRP4,CXCL8,SELE,MIF,AKT2,FGFR1,RALB,IL6R,FZD9,STAT3,PDGFB,RHOA,PLCG2,FZD6,PLCB3,ICAM1,CAMK4,FRZB,PDGFA,FGF2,NFATC1,IRAK1,PLCD1,ROR2,NFKBIA,AKT1,CREB1,AKT3,PRKCE,MMP1,MAP2K7,NRAS,IL10,DVL1,CEBPB,CALM1 (includes others),FOS,TLR4,FZD8,WNT3A,CSF1,FZD7
B Cell Receptor Signaling	3.44	CAMK4,MAPK1,NFATC3,PIK3R1,ABL1,PDPK1,HRAS,INPPL1,GSK3A,NFATC1,PTEN,PTK2,IKBKB,MTOR,IKBKG,NFKBIA,CAMK2D,AKT1,MAP2K2,CARD10,CREB1,MAP3K7,MRAS,AKT3,IRS2,ETS1,RPS6KB1,MAP2K7,AKT2,NRAS,FGFR1,RALB,MAP3K1,CALM1 (includes others),BCL2L1,FOXO1,SYNJ1,CDC42,PAG1,PLCG2,LYN,MEF2C,ELK1
Colorectal Cancer Metastasis Signaling	3.41	SIAH1,JAK1,TGFBR1,MAPK1,DIRAS3,PIK3R1,HRAS,IL6,CCND1,MYC,VEGFA,GNB1,APPL1,AKT1,RHOG,MAP2K2,RHOB,TGFB1,MRAS,AKT3,IRS2,GNG5,MMP1,GNG12,WNT5B,TP53,SMAD2,AKT2,GNAS,NRAS,CASP3,FGFR1,DVL1,IL6R,RALB,PRKAR2A,FZD9,MMP2,STAT3,BIRC5,FOS,TLR4,FZD8,BCL2L1,ADCY9,RHOV,WNT3A,RHOA,ADCY1,FZD6,PTGS2,MMP9,FZD7
Tight Junction Signaling	3.38	TGFBR1,PPP2CA,PPP2R2A,CPSF1,CDK4,PTEN,OCLN,NSF,CPSF6,AKT1,TGFB1,CGN,PPM1L,VAMP3,AKT3,SAFB,PPP2R5C,VCL,ACTA1,CLDN10,AKT2,TIAM1,TJP1,MYH14,ACTB,HSF1,PPP2R5D,PRKAR2A,FOS,PPP2R1A,CLDN23,CLDN12,CDC42,PTPA,NUDT21,RHOA,PPP2R5E,ACTG1,PPP2R1B
Telomerase Signaling	3.38	MAPK1,PPP2R2A,PPP2CA,PIK3R1,TERF2IP,ABL1,PDPK1,HRAS,MYC,AKT1,SP1,MAP2K2,PPM1L,MRAS,AKT3,PPP2R5C,IRS2,ETS1,TP53,AKT2,NRAS,PPP2R5D,FGFR1,RALB,PPP2R1A,PTPA,CDKN1A,HSP90AA1,PPP2R5E,PPP2R1B
Pyridoxal 5'-phosphate Salvage Pathway	3.38	CDK18,AKT2,DAPK1,DMPK,MAPK1,CDK6,CSNK1D,MAPK6,CDK4,PLK1,CDK1,IRAK1,PAK1,CDK8,MAP2K2,PIM1,PRKAA2,PRKCE,HIPK1,CDK2
Non-Small Cell Lung Cancer Signaling	3.31	TP53,AKT2,NRAS,TFDP1,PA2G4,MAPK1,PIK3R1,FGFR1,RALB,CDK6,ABL1,CDK4,PDPK1,HRAS,CCND1,STK4,AKT1,MAP2K2,FOXO3,RARB,MRAS,AKT3,IRS2,RXRB
HER-2 Signaling in Breast Cancer	3.28	TP53,TSC1,AKT2,NRAS,FGFR1,PIK3R1,RALB,CDK6,HRAS,MMP2,MDM2,GSK3A,CCND1,ITGB3,CCNE1,AKT1,FOXO1,CDC42,CDKN1A,MRAS,AKT3,PRKCE,IRS2,CDKN1B,PRKD1,ITGB5
Tec Kinase Signaling	3.28	JAK1,PIK3R1,DIRAS3,GTF2I,TNFSF10,GNB1,PTK2,ITGA3,PAK1,RHOG,RHOB,GNAT1,TNFSF12,MRAS,PRKCE,IRS2,GNG5,ACTA1,PRKD1,GNG12,STAT5A,PAK4,GNAS,FGFR1,ACTB,ITGA2,TNFRSF10B,STAT3,FRK,GNAI2,GNAI3,TLR4,FOS,RHOV,PLCG2,RHOA,LYN,STAT2,ACTG1
Ephrin Receptor Signaling	3.28	RAPGEF1,MAPK1,EPHB2,PDGFA,WASL,ABL1,HRAS,CRK,EPHA4,GNB1,VEGFA,PTK2,EFNB2,PAK1,ITGA3,AKT1,GNAT1,MAP2K2,CREB1,MRAS,AKT3,GNG5,GNG12,ACTR2,AKT2,PAK4,NRAS,GNAS,CRKL,ITGA2,RALB,STAT3,PDGFB,EFNA1,GNAI2,GNAI3,SDCBP,CDC42,RHOA,ADAM10
Osteoarthritis Pathway	3.27	BGLAP,TGFBR1,FRZB,PRKAB2,FGF2,SMAD5,HIF1A,HES1,HMGB1,VEGFA,ITGA3,MTOR,SP1,RUNX2,MTF1,TGFB1,FOXO3,CREB1,PRKAA2,MMP1,CASP14,TIMP3,CXCL8,SMAD2,EPAS1,CASP3,FGFR1,ITGA2,SMAD6,SMAD7,FZD9,CEBPB,TLR4,FZD8,WNT3A,SIRT1,FZD6,RBPJ,MEF2C,SOX9,PTGS2,JAG1,MMP9,FZD7,PPARGC1A
HIF1α Signaling	3.25	MAPK1,PIK3R1,HRAS,HIF1A,NAA10,ELOB,SLC2A3,LDHB,EP300,ARNT,VEGFA,AKT1,EDN1,MRAS,AKT3,IRS2,APEX1,MMP1,TP53,AKT2,NRAS,FGFR1,RALB,MAPK6,MMP2,MDM2,CUL2,NCOA1,HSP90AA1,LDHA,MMP9
ErbB2-ErbB3 Signaling	3.22	STAT5A,NRAS,MAPK1,PIK3R1,FGFR1,RALB,NRG4,HRAS,PDPK1,GSK3A,STAT3,CCND1,PTEN,MYC,AKT1,SP1,MAP2K2,FOXO1,MRAS,IRS2,CDKN1B,ELK1
Dopamine-DARPP32 Feedback in cAMP Signaling	3.21	CAMK4,CSNK1G1,PPP2CA,PPP2R2A,ATP2A2,CSNK1E,PLCD1,PPP1CC,PPP1R7,CREB1,PPM1L,PRKCE,PPP2R5C,PRKD1,PPP1R14C,GNAS,CSNK1G2,PPP2R5D,CSNK1G3,PRKAR2A,CSNK1D,CACNA1C,PAWR,PPP1R11,GNAI2,CALM1 (includes others),GNAI3,ADCY9,PPP2R1A,PTPA,PLCG2,ADCY1,CREM,PLCB3,PPP2R5E,PPP2R1B,CAMKK2
Fcγ Receptor-mediated Phagocytosis in Macrophages and Monocytes	3.21	RPS6KB1,ACTR2,AKT2,PLD3,MAPK1,ACTB,PIK3R1,CRK,TLN1,PTEN,MYO5A,PIP5K1A,PAK1,ARF6,CBL,AKT1,CDC42,EZR,LYN,VAMP3,AKT3,PRKCE,ACTG1,ACTA1,PRKD1
Human Embryonic Stem Cell Pluripotency	3.2	TGFBR1,FGF2,PDGFA,PIK3R1,PDPK1,GSK3A,SMAD5,AKT1,TGFB1,LEFTY1,MRAS,PDGFRA,AKT3,IRS2,WNT5B,SMAD2,AKT2,GNAS,FGFR1,DVL1,ACVR1,SMAD7,SMAD6,FZD9,PDGFB,FZD8,WNT3A,FOXO1,NTRK3,FZD6,BMP7,FGFRL1,SALL4,FZD7
TGF-β Signaling	3.13	ZFYVE9,SMAD2,NRAS,TGFBR1,MAPK1,RALB,SKI,ACVR1,SMAD7,SMAD6,HRAS,ACVR2B,SMAD5,ACVR1B,EP300,BCL2,FOS,MAP2K2,CDC42,TGFB1,RUNX2,MAP3K7,MRAS,BMP7,SERPINE1
CDK5 Signaling	3.12	PPP1R14C,GNAS,NRAS,MAPK1,PPP2R2A,PPP2CA,PPP2R5D,RALB,ITGA2,ABL1,MAPK6,PRKAR2A,HRAS,PPP1R11,ADCY9,PPP1CC,ITGA3,PPP2R1A,MAP2K2,PTPA,PPP1R7,ADCY1,PPM1L,MRAS,PPP2R5C,PPP2R5E,PPP2R1B
IL-7 Signaling Pathway	3.12	SOCS1,STAT5A,AKT2,JAK1,MAPK1,PIK3R1,FGFR1,PDPK1,GSK3A,CCND1,NFATC1,BCL2,PTK2,MYC,AKT1,CCND3,FOXO1,FOXO3,LYN,AKT3,IRS2,CDKN1B,CDK2,CDC25A
Mouse Embryonic Stem Cell Pluripotency	2.88	ID2,JAK1,MAPK1,PIK3R1,HRAS,SMAD5,MYC,ID1,AKT1,MAP2K2,MAP3K7,MRAS,AKT3,IRS2,TP53,AKT2,NRAS,FGFR1,RALB,DVL1,FZD9,STAT3,FZD8,WNT3A,FZD6,DVL3,ID4,FZD7
JAK/Stat Signaling	2.88	SOCS1,STAT5A,AKT2,NRAS,JAK1,MAPK1,PIK3R1,FGFR1,RALB,HRAS,IL6,CEBPB,STAT3,FOS,BCL2L1,MTOR,AKT1,MAP2K2,CDKN1A,MRAS,AKT3,IRS2,STAT2,SOCS7
Sertoli Cell-Sertoli Cell Junction Signaling	2.84	TUBA1B,MAPK1,TGFBR3,ILK,HRAS,GSK3A,TUBB,PTEN,OCLN,ITGA3,AKT1,MAP2K2,CGN,MAP3K7,MRAS,AKT3,TUBB4A,TUBA1C,VCL,ACTA1,SPTBN2,CLDN10,AKT2,MAP2K7,NRAS,TJP1,ACTB,ITGA2,TUBB2A,RALB,MAP3K1,PRKAR2A,CLDN23,CLDN12,CDC42,ACTN4,ELK1,CLINT1,ACTG1
Protein Kinase A Signaling	2.78	TGFBR1,MAPK1,YWHAH,PTPN23,NFATC3,PDE12,TIMM50,GSK3A,PTEN,PTK2,GNB1,GYS1,CAMK2D,MAP2K2,TGFB1,PPP1R7,GDE1,DUSP7,DUSP12,APEX1,GNG12,PRKD1,FICD,CDC25A,PPP1R14C,KDELR1,YWHAG,ADD2,YWHAE,YWHAZ,PPP1R11,PTPN3,GYS2,ADCY9,H3F3A/H3F3B,DUSP1,RHOA,PLCG2,CREM,EYA3,PLCB3,DUSP4,HIST1H1C,FLNB,CAMK4,AKAP8,PDE4A,UBASH3B,ANAPC1,NFATC1,PLCD1,PPP1CC,NFKBIA,HHAT,FLNA,CREB1,PRKCE,PDE4D,GNG5,MTMR3,GNAS,MAP3K1,RYR2,PRKAR2A…
Gap Junction Signaling	2.77	DBN1,TUBA1B,BGLAP,CSNK1G1,MAPK1,PIK3R1,HRAS,TUBB,CSNK1E,PLCD1,AKT1,MAP2K2,SP1,CAV1,MRAS,PRKCE,AKT3,TUBB4A,SMARCC2,IRS2,TUBA1C,ACTA1,PRKD1,AKT2,GJA1,NRAS,GNAS,TJP1,CSNK1G2,FGFR1,ACTB,CSNK1G3,TUBB2A,RALB,CSNK1D,PRKAR2A,GNAI2,GNAI3,ADCY9,PLCG2,ADCY1,PLCB3,ACTG1
RhoGDI Signaling	2.75	GDI1,PPP1R12C,DIRAS3,WASL,EP300,GNB1,ITGA3,PAK1,RHOG,RHOB,GNAT1,EZR,MRAS,GNG5,DLC1,ACTA1,GNG12,ACTR2,PAK4,GNAS,ACTB,ITGA2,RDX,GDI2,WASF1,GNAI2,ARHGAP5,GNAI3,ARHGEF5,PIP5K1A,RHOV,CDC42,RHOA,ARHGEF6,ACTG1,ESR1,MSN,ARHGAP8/PRR5-ARHGAP8
VDR/RXR Activation	2.73	CSNK2A1,BGLAP,CCNC,PDGFA,IGFBP5,HES1,CEBPB,KLF4,NCOA3,EP300,FOXO1,SP1,RUNX2,MXD1,CDKN1A,NCOA1,PRKCE,NCOR1,CDKN1B,RXRB,PRKD1
Erythropoietin Signaling	2.72	RPS6KB1,SOCS1,STAT5A,AKT2,NRAS,MAPK1,PIK3R1,FGFR1,RALB,HRAS,PDPK1,FOS,AKT1,NFKBIA,CBL,MAP2K2,PLCG2,MRAS,PRKCE,AKT3,IRS2,ELK1,PRKD1
Cardiac β-adrenergic Signaling	2.72	AKAP8,PPP2R2A,PPP2CA,PDE12,PDE4A,ATP2A2,GNB1,PPP1CC,PPP1R7,GDE1,PPM1L,MRAS,PPP2R5C,PDE4D,GNG5,APEX1,GNG12,FICD,PPP1R14C,GNAS,PPP2R5D,RYR2,PRKAR2A,CACNA1C,PPP1R11,ADCY9,PPP2R1A,PTPA,ADCY1,PPP2R5E,SLC8A1,PPP2R1B
Endometrial Cancer Signaling	2.72	TP53,AKT2,NRAS,MAPK1,PIK3R1,FGFR1,RALB,ILK,HRAS,PDPK1,CCND1,PTEN,MYC,AKT1,MAP2K2,FOXO3,MRAS,AKT3,IRS2,ELK1
Role of Tissue Factor in Cancer	2.69	MAPK1,PIK3R1,HRAS,F2,ITGB3,PTEN,VEGFA,PAK1,MTOR,ITGA3,AKT1,MRAS,AKT3,IRS2,MMP1,ITGB5,TP53,STAT5A,RPS6KB1,CXCL8,AKT2,NRAS,CASP3,FGFR1,RALB,FRK,BCL2L1,CSF1,CDC42,LYN
Actin Cytoskeleton Signaling	2.69	PFN1,MAPK1,FGF2,PDGFA,PIK3R1,WASL,HRAS,CRK,TLN1,SLC9A1,F2,PTK2,PAK1,DIAPH1,ITGA3,MAP2K2,FLNA,EZR,MRAS,IRS2,VCL,SSH2,ACTA1,GNG12,ACTR2,TIAM1,PAK4,NRAS,FGFR1,MYH14,ACTB,CRKL,ITGA2,RALB,RDX,WASF1,GSN,PDGFB,PIP5K1A,CDC42,CYFIP1,RHOA,ARHGEF6,ACTN4,ACTG1,MSN
Macropinocytosis Signaling	2.67	NRAS,PDGFA,PIK3R1,FGFR1,RALB,ANKFY1,HRAS,RAB34,PDGFB,ITGB3,PAK1,ARF6,RAB5A,CDC42,CSF1,PLCG2,RHOA,MRAS,PRKCE,IRS2,ACTN4,ITGB5,PRKD1
Cardiac Hypertrophy Signaling	2.64	TGFBR1,CAMK4,MAPK1,PIK3R1,DIRAS3,HAND1,HRAS,IL6,EP300,GNB1,PLCD1,MTOR,RHOG,AKT1,GNAT1,MAP2K2,RHOB,TGFB1,CREB1,IGF1R,MAP3K7,MRAS,IRS2,GNG5,GNG12,RPS6KB1,MAP2K7,NRAS,GNAS,FGFR1,IL6R,RALB,MAP3K1,PRKAR2A,EIF2B3,CACNA1C,GNAI2,CALM1 (includes others),GNAI3,ADCY9,RHOV,MEF2D,PLCG2,RHOA,ADCY1,PLCB3,MEF2C,ELK1
Thrombin Signaling	2.63	CAMK4,MAPK1,PIK3R1,DIRAS3,PDPK1,HRAS,F2,GNB1,PLCD1,PTK2,IKBKB,RHOG,CAMK2D,AKT1,GNAT1,MAP2K2,RHOB,CREB1,MRAS,PRKCE,GATA6,AKT3,IRS2,GNG5,GNG12,PRKD1,RPS6KB1,AKT2,NRAS,GNAS,FGFR1,RALB,GNAI2,GNAI3,ARHGEF5,ADCY9,RHOV,PLCG2,RHOA,ADCY1,ARHGEF6,PLCB3,ELK1
Melanoma Signaling	2.62	TP53,AKT2,NRAS,MAPK1,PIK3R1,FGFR1,RALB,CDK4,HRAS,MDM2,CCND1,PTEN,AKT1,MAP2K2,CDKN1A,MRAS,AKT3,IRS2
α-Adrenergic Signaling	2.61	GNAS,NRAS,CAMK4,MAPK1,RALB,PRKAR2A,HRAS,GYS2,GNAI2,GNB1,CALM1 (includes others),ADCY9,GNAI3,GYS1,MAP2K2,PLCG2,ADCY1,MRAS,PRKCE,SLC8A1,GNG5,GNG12,PRKD1
IL-3 Signaling	2.61	RAPGEF1,STAT5A,AKT2,NRAS,JAK1,MAPK1,PIK3R1,CRKL,FGFR1,RALB,HRAS,STAT3,FOS,PAK1,AKT1,MAP2K2,FOXO1,MRAS,PRKCE,AKT3,IRS2,ELK1,PRKD1
RAN Signaling	2.61	KPNB1,KPNA5,KPNA6,RCC1,TNPO1,KPNA2,KPNA1,IPO5
ERK5 Signaling	2.57	RPS6KB1,NRAS,YWHAG,YWHAH,YWHAE,RALB,YWHAZ,HRAS,MYC,FOS,AKT1,MEF2D,CREB1,FOXO3,MRAS,MEF2C,FOSL1,WNK1,ELK4
Huntington's Disease Signaling	2.51	POLR2D,MAPK1,HSPA14,PIK3R1,HSPA1A/HSPA1B,HRAS,PDPK1,UBE2S,EP300,GNB1,HSPA4,NSF,MTOR,ARFIP2,AKT1,POLR2C,POLR2A,SP1,UBA52,CREB1,IGF1R,VAMP3,AKT3,PRKCE,TCERG1,NCOR1,IRS2,GNG5,CASP14,GNG12,POLR2L,PRKD1,SDHA,NEUROD1,TP53,MAP2K7,AKT2,CASP3,RCOR3,FGFR1,DNM3,POLR2H,PSME3,TAF9B,HSPA8,BCL2L1,CAPNS1,HTT,PLCB3
Role of Osteoblasts, Osteoclasts and Chondrocytes in Rheumatoid Arthritis	2.51	BGLAP,CAMK4,MAPK1,FRZB,NFATC3,PIK3R1,TAB2,IL6,SMAD5,NFATC1,ITGB3,BCL2,IKBKB,IKBKG,ITGA3,NFKBIA,AKT1,RUNX2,TGFB1,MAP3K7,DKK2,AKT3,IRS2,WNT5B,MMP1,SFRP4,MAP2K7,AKT2,IL10,FGFR1,ITGA2,DVL1,SMAD6,FZD9,GSN,CALM1 (includes others),COL1A1,FOS,FZD8,CBL,WNT3A,FOXO1,CSF1,FZD6,BMP7,FZD7
Adipogenesis pathway	2.51	FGF2,SAP30L,FBXW7,SMAD5,HIF1A,AKT1,TGFB1,EZH2,CTBP2,SETDB1,LPL,CLOCK,TP53,RPS6KB1,KAT7,HAT1,FGFR1,XBP1,FZD9,CEBPB,FZD8,RUNX1T1,FOXO1,SREBF1,SIRT1,FZD6,BMP7,SOX9,FGFRL1,FZD7
Endocannabinoid Cancer Inhibition Pathway	2.45	MAPK1,PRKAB2,PIK3R1,HIF1A,CCND1,VEGFA,PTK2,MYC,MTOR,AKT1,CCND3,MAP2K2,CREB1,PRKAA2,AKT3,IRS2,CASP14,AKT1S1,AKT2,MAP2K7,CASP3,FGFR1,PRKAR2A,MMP2,GNAI2,GNAI3,ADCY9,CCNE1,CCND2,RHOA,ADCY1,CDKN1A,CDKN1B,CAMKK2
Oncostatin M Signaling	2.45	STAT5A,TIMP3,JAK1,NRAS,EPAS1,MAP2K2,MAPK1,RALB,MRAS,HRAS,STAT3,ELK1,MMP1
Role of NFAT in Regulation of the Immune Response	2.44	CAMK4,CSNK1G1,MAPK1,NFATC3,PIK3R1,HRAS,GSK3A,NFATC1,GNB1,CSNK1E,IKBKB,IKBKG,NFKBIA,AKT1,GNAT1,MAP2K2,MRAS,AKT3,IRS2,GNG5,GNG12,AKT2,GNAS,NRAS,CSNK1G2,FGFR1,CSNK1G3,RALB,CSNK1D,GNAI2,CALM1 (includes others),GNAI3,FOS,RCAN1,MEF2D,PLCG2,LYN,PLCB3,MEF2C
Bladder Cancer Signaling	2.43	TP53,CXCL8,DAPK1,NRAS,TFDP1,PA2G4,MAPK1,FGF2,RALB,ABL1,CDK4,HRAS,MMP2,MDM2,CCND1,VEGFA,MYC,MAP2K2,THBS1,CDKN1A,MRAS,MMP9,MMP1
Apelin Muscle Signaling Pathway	2.43	AKT2,GNAS,AKT1,PRKAB2,MRAS,PRKAA2,AKT3,PPARGC1A
Regulation of the Epithelial-Mesenchymal Transition Pathway	2.42	ID2,TGFBR1,JAK1,MAPK1,FGF2,PIK3R1,HRAS,HIF1A,NOTCH2,AKT1,MAP2K2,TGFB1,MRAS,AKT3,IRS2,WNT5B,HMGA2,ETS1,SMAD2,AKT2,MAP2K7,NRAS,FGFR1,SNAI1,RALB,DVL1,MMP2,FZD9,STAT3,FZD8,WNT3A,RHOA,ZEB2,FZD6,DVL3,RBPJ,FGFRL1,JAG1,MMP9,FZD7
Leukocyte Extravasation Signaling	2.41	CD99,SPN,ICAM1,MAPK1,PIK3R1,WASL,ABL1,CRK,ITGB3,PTK2,ITGA3,MAP2K2,EZR,PRKCE,IRS2,VCL,DLC1,MMP1,ACTA1,PRKD1,TIMP3,CLDN10,FGFR1,CRKL,ACTB,ITGA2,RDX,MMP2,GNAI2,ARHGAP5,GNAI3,CLDN23,CLDN12,CDC42,PLCG2,RHOA,ACTN4,ACTG1,CTTN,MMP9,MSN,ARHGAP8/PRR5-ARHGAP8
Clathrin-mediated Endocytosis Signaling	2.41	AP2A1,CSNK2A1,STON2,FGF2,EPHB2,PDGFA,PIK3R1,WASL,NUMB,SH3GLB1,SH3GL2,RAB5B,AP1B1,F2,ITGB3,VEGFA,ARF6,RAB5A,CD2AP,UBA52,AMPH,IRS2,HGS,ITGB5,ACTA1,ACTR2,AP3M1,FGFR1,ACTB,USP9X,DNM3,MDM2,PDGFB,AP1S1,HSPA8,CBL,LDLR,SYNJ1,CDC42,ACTG1,CTTN,MYO1E
Remodeling of Epithelial Adherens Junctions	2.41	TUBA1B,ACTR2,ACTB,TUBB2A,DNM3,RAB5B,TUBB,CLIP1,ARF6,RAB5A,ZYX,TUBA1C,TUBB4A,VCL,ACTN4,HGS,ACTG1,ACTA1
CXCR4 Signaling	2.4	MAPK1,PIK3R1,DIRAS3,HRAS,CRK,GNB1,PTK2,PAK1,AKT1,RHOG,MAP2K2,GNAT1,RHOB,MRAS,PRKCE,AKT3,IRS2,GNG5,PRKD1,GNG12,PAK4,AKT2,GNAS,NRAS,FGFR1,RALB,GNAI2,GNAI3,FOS,ADCY9,RHOV,RHOA,ADCY1,LYN,PLCB3,ELK1
Cell Cycle Control of Chromosomal Replication	2.38	CDK18,POLE,CDK6,DNA2,CDK4,CDK14,CDK1,MCM4,MCM3,CDK8,PRIM1,CDK17,PRIM2,ORC4,CDK2,MCM7
TR/RXR Activation	2.37	AKT2,CAMK4,PIK3R1,FGFR1,MDM2,HIF1A,NCOA3,EP300,ENO1,MTOR,LDLR,AKT1,SCARB1,SREBF1,SREBF2,FASN,NCOA1,AKT3,IRS2,SYT2,NCOR1,ACACA,RXRB,PPARGC1A
Gαq Signaling	2.34	CAMK4,MAPK1,NFATC3,PIK3R1,DIRAS3,CHRM1,NFATC1,GNB1,IKBKB,IKBKG,RHOG,GYS1,NFKBIA,AKT1,MAP2K2,RHOB,MRAS,PRKCE,AKT3,IRS2,GNG5,PRKD1,GNG12,AKT2,PLD3,GNAS,FGFR1,GYS2,CALM1 (includes others),RHOV,PLCG2,RHOA,PLCB3,ELK1
Paxillin Signaling	2.34	MAPK1,PIK3R1,HRAS,TLN1,CRK,ITGA10,ITGB3,PTK2,PAK1,ITGA3,ARF6,ARFIP2,MRAS,IRS2,VCL,ITGB5,ACTA1,PAK4,NRAS,FGFR1,ACTB,ITGA2,RALB,CDC42,ARHGEF6,ACTN4,ACTG1
Role of NFAT in Cardiac Hypertrophy	2.33	TGFBR1,CAMK4,MAPK1,PIK3R1,HAND1,HRAS,IL6,EP300,GNB1,PLCD1,AKT1,CAMK2D,MAP2K2,TGFB1,IGF1R,MAP3K7,MRAS,PRKCE,AKT3,IRS2,GNG5,CACNG8,PRKD1,GNG12,MAP2K7,AKT2,NRAS,GNAS,FGFR1,RALB,MAP3K1,PRKAR2A,CACNA1C,GNAI2,CALM1 (includes others),GNAI3,RCAN1,ADCY9,MEF2D,PLCG2,ADCY1,PLCB3,MEF2C,SLC8A1
Inhibition of Angiogenesis by TSP1	2.32	VEGFA,TP53,AKT2,AKT1,TGFBR1,MAPK1,CASP3,TGFB1,THBS1,AKT3,MMP9
G Beta Gamma Signaling	2.29	MAPK1,PDPK1,HRAS,GNB1,PAK1,AKT1,GNAT1,CAV1,MRAS,PRKCE,AKT3,CACNG8,GNG5,PRKD1,GNG12,AKT2,NRAS,GNAS,RALB,PRKAR2A,CACNA1C,GNAI2,GNAI3,CDC42,PLCG2,ARHGEF6,ADCY1
Iron homeostasis signaling pathway	2.29	JAK1,ABCB10,MAPK1,PDGFA,CUL1,SMAD5,IL6,HIF1A,CIAO2A,ATP6AP1,ARNT,CIAO1,FXN,SLC11A2,PDGFRA,ISCU,ATP6V1G1,NFS1,STAT5A,SMAD2,EPAS1,IL6R,STAT3,ATP6V0A1,PDGFB,ATP6V1F,NUBP2,BMP7,STEAP3
Regulation of IL-2 Expression in Activated and Anergic T Lymphocytes	2.26	SMAD2,MAP2K7,TGFBR1,NRAS,CAMK4,MAPK1,NFATC3,MAP3K1,RALB,HRAS,NFATC1,CALM1 (includes others),IKBKB,FOS,IKBKG,NFKBIA,MAP2K2,TGFB1,PLCG2,MRAS,ELK1
Prolactin Signaling	2.24	SOCS1,STAT5A,NRAS,MAPK1,PIK3R1,FGFR1,RALB,HRAS,PDPK1,CEBPB,STAT3,EP300,MYC,FOS,SP1,MAP2K2,PLCG2,MRAS,PRKCE,IRS2,SOCS7,PRKD1
Acute Myeloid Leukemia Signaling	2.16	RPS6KB1,STAT5A,AKT2,MAP2K7,NRAS,MAPK1,PIK3R1,FGFR1,RALB,HRAS,STAT3,CCND1,MYC,KITLG,MTOR,CCNA1,AKT1,MAP2K2,PIM1,MRAS,AKT3,KIT,IRS2
PPAR Signaling	2.16	STAT5A,NRAS,MAPK1,PDGFA,RALB,HRAS,SNW1,PDGFB,EP300,FOS,IKBKB,IKBKG,NFKBIA,MAP2K2,MAP3K7,NCOA1,PDGFRA,MRAS,HSP90AA1,NCOR1,PTGS2,CITED2,PPARGC1A
GM-CSF Signaling	2.16	ETS1,AKT2,NRAS,MAPK1,PIK3R1,FGFR1,RALB,HRAS,STAT3,CCND1,BCL2L1,AKT1,CAMK2D,MAP2K2,PIM1,MRAS,LYN,AKT3,IRS2,ELK1
Endocannabinoid Developing Neuron Pathway	2.15	MAPK1,PIK3R1,HRAS,CCND1,GNB1,MTOR,AKT1,MAP2K2,CREB1,MRAS,AKT3,IRS2,GNG5,AKT1S1,MAP2K7,AKT2,NRAS,FGFR1,RALB,PRKAR2A,MAPK6,STAT3,GNAI2,GNAI3,ADCY9,RHOA,ADCY1,CDKN1B
Rac Signaling	2.1	ACTR2,RPS6KB1,TIAM1,MAP2K7,PAK4,NRAS,MAPK1,FGFR1,PIK3R1,MAP3K1,RALB,ITGA2,HRAS,WASF1,PTK2,PIP5K1A,ITGA3,PAK1,ARFIP2,MAP2K2,CYFIP1,CDC42,RHOA,MRAS,IRS2,ELK1,ELK4
Caveolar-mediated Endocytosis Signaling	2.08	FLNB,ARCN1,ACTB,ITGA2,ABL1,RAB5B,ITGA10,COPB1,ITGB3,COPG1,DYRK3,ITGA3,RAB5A,FLNA,CAV1,ACTG1,ITGB5,ACTA1
FLT3 Signaling in Hematopoietic Progenitor Cells	2.08	RPS6KB1,STAT5A,AKT2,NRAS,MAPK1,PIK3R1,FGFR1,RALB,HRAS,PDPK1,STAT3,MTOR,AKT1,CBL,MAP2K2,CREB1,MRAS,AKT3,IRS2,STAT2,ELK1
Myc Mediated Apoptosis Signaling	2.06	TP53,AKT2,NRAS,YWHAG,CASP3,YWHAH,YWHAE,PIK3R1,FGFR1,RALB,YWHAZ,HRAS,BCL2,MYC,AKT1,MRAS,IGF1R,AKT3,IRS2
Unfolded protein response	2.06	MAP2K7,HSPA14,ERN1,INSIG1,HSPA1A/HSPA1B,XBP1,CANX,CEBPB,BCL2,HSPA8,HSPA4,SREBF2,SREBF1,MBTPS1,VCP
IL-6 Signaling	2.06	SOCS1,CSNK2A1,MAPK1,PIK3R1,HRAS,IL6,VEGFA,IKBKB,IKBKG,NFKBIA,AKT1,MAP2K2,MRAS,MAP3K7,AKT3,IRS2,ABCB1,CXCL8,MAP2K7,AKT2,NRAS,FGFR1,IL6R,RALB,CEBPB,STAT3,FOS,COL1A1,ELK1
Virus Entry via Endocytic Pathways	2.06	FLNB,AP2A1,NRAS,AP3M1,ACTB,FGFR1,PIK3R1,RALB,ITGA2,ABL1,HRAS,AP1B1,ITGB3,AP1S1,ITGA3,CDC42,FLNA,PLCG2,MRAS,CAV1,PRKCE,IRS2,ACTG1,PRKD1,ITGB5,ACTA1
Signaling by Rho Family GTPases	2.06	PPP1R12C,MAPK1,PIK3R1,DIRAS3,WASL,SLC9A1,CLIP1,GNB1,PTK2,STMN1,ITGA3,PAK1,ARFIP2,RHOG,GNAT1,MAP2K2,RHOB,EZR,CIT,MRAS,IRS2,GNG5,ACTA1,GNG12,ACTR2,MAP2K7,NEDD4,PAK4,GNAS,FGFR1,ACTB,ITGA2,RDX,WASF1,GNAI2,GNAI3,FOS,ARHGEF5,PIP5K1A,RHOV,CDC42,CYFIP1,RHOA,ARHGEF6,ELK1,ACTG1,MSN
IL-2 Signaling	2.03	SOCS1,STAT5A,CSNK2A1,AKT2,NRAS,JAK1,MAPK1,PIK3R1,FGFR1,RALB,HRAS,FOS,AKT1,MAP2K2,MRAS,AKT3,IRS2,ELK1
Apoptosis Signaling	2.03	TP53,MAP2K7,NRAS,CASP3,MAPK1,RALB,BIRC6,HRAS,CDK1,DFFA,BCL2,DIABLO,IKBKB,BCL2L1,IKBKG,NFKBIA,CAPNS1,MAP2K2,PLCG2,MRAS,PRKCE,BCL2L11
Ceramide Signaling	2.02	AKT2,NRAS,PPP2CA,PPP2R2A,PPP2R5D,PIK3R1,FGFR1,MAP3K1,RALB,HRAS,BCL2,DIABLO,FOS,PPP2R1A,AKT1,PTPA,PPM1L,MRAS,AKT3,IRS2,PPP2R5C,PPP2R5E,PPP2R1B
Glioma Invasiveness Signaling	2.01	TIMP3,NRAS,MAPK1,DIRAS3,PIK3R1,FGFR1,RALB,HRAS,MMP2,ITGB3,PTK2,RHOV,RHOG,RHOB,RHOA,MRAS,IRS2,ITGB5,MMP9
Production of Nitric Oxide and Reactive Oxygen Species in Macrophages	1.98	JAK1,MAPK1,PPP2CA,PPP2R2A,PIK3R1,DIRAS3,IKBKB,PPP1CC,IKBKG,AKT1,NFKBIA,RHOG,RHOB,PPP1R7,PPM1L,MAP3K7,PRKCE,AKT3,IRS2,PPP2R5C,PRKD1,PPP1R14C,AKT2,MAP2K7,FGFR1,PPP2R5D,MAP3K1,IFNGR2,PPP1R11,TLR4,FOS,PPP2R1A,RHOV,PTPA,PLCG2,RHOA,PPP2R5E,PPP2R1B
STAT3 Pathway	1.98	SOCS1,TGFBR1,MAPK1,FGF2,TGFBR3,HRAS,IL17RC,BCL2,MYC,VEGFA,MAP2K2,TGFB1,PIM1,MRAS,PDGFRA,IGF1R,CDC25A,NRAS,FGFR1,IL6R,RALB,STAT3,PDGFB,NTRK3,CDKN1A,IL10RA,IFNLR1,SOCS7
Aldosterone Signaling in Epithelial Cells	1.97	HSPA14,MAPK1,DNAJB4,PIK3R1,HSPA1A/HSPA1B,DNAJC6,TRAP1,PDPK1,DNAJC10,DNAJA1,SLC9A1,PLCD1,DNAJC28,HSPA4,MAP2K2,DNAJC8,PRKCE,IRS2,DNAJC16,PRKD1,NEDD4,DNAJC9,SLC12A2,FGFR1,DNAJC1,DNAJB14,DNAJC11,HSPA8,PIP5K1A,DUSP1,PLCG2,ASIC1,PLCB3,HSP90AA1
Actin Nucleation by ARP-WASP Complex	1.97	ACTR2,NRAS,PPP1R12C,DIRAS3,ITGA2,WASL,RALB,HRAS,WASF1,RHOV,ITGA3,RHOG,RHOB,CDC42,RHOA,MRAS
P2Y Purigenic Receptor Signaling Pathway	1.95	MAPK1,PIK3R1,HRAS,ITGB3,MYC,PLCD1,GNB1,AKT1,MAP2K2,CREB1,MRAS,AKT3,PRKCE,IRS2,GNG5,PRKD1,GNG12,AKT2,NRAS,FGFR1,RALB,PRKAR2A,GNAI2,FOS,GNAI3,ADCY9,PLCG2,ADCY1,PLCB3
Angiopoietin Signaling	1.95	STAT5A,PAK4,AKT2,NRAS,PIK3R1,FGFR1,RALB,HRAS,CRK,BIRC5,PTK2,IKBKB,PAK1,IKBKG,AKT1,NFKBIA,FOXO1,MRAS,AKT3,IRS2
Mechanisms of Viral Exit from Host Cells	1.94	NEDD4,VPS28,CHMP2A,ACTB,PRKCE,SH3GLB1,SH3GL2,ACTG1,VPS4A,PRKD1,ACTA1,CHMP3
IL-1 Signaling	1.94	MAP2K7,GNAS,MAPK1,MAP3K1,TAB2,PRKAR2A,IRAK1,GNAI2,GNB1,IKBKB,ADCY9,FOS,GNAI3,IKBKG,NFKBIA,GNAT1,ADCY1,MAP3K7,MRAS,GNG5,GNG12
fMLP Signaling in Neutrophils	1.9	CAMK4,MAPK1,NFATC3,PIK3R1,HRAS,NFATC1,GNB1,NFKBIA,MAP2K2,MRAS,PRKCE,IRS2,GNG5,PRKD1,GNG12,ACTR2,NRAS,GNAS,FGFR1,RALB,FPR1,GNAI2,CALM1 (includes others),GNAI3,CDC42,PLCB3,ELK1
Role of NANOG in Mammalian Embryonic Stem Cell Pluripotency	1.9	JAK1,MAPK1,PIK3R1,HRAS,SMAD5,RIF1,AKT1,MAP2K2,MRAS,GATA6,AKT3,IRS2,WNT5B,TP53,AKT2,NRAS,FGFR1,RALB,DVL1,FZD9,STAT3,FZD8,WNT3A,FZD6,BMP7,SALL4,FZD7
Estrogen-Dependent Breast Cancer Signaling	1.9	STAT5A,AKT2,NRAS,MAPK1,PIK3R1,FGFR1,RALB,HRAS,CCND1,FOS,AKT1,SP1,CREB1,MRAS,IGF1R,AKT3,HSD17B12,IRS2,ELK1,ESR1
Apelin Cardiac Fibroblast Signaling Pathway	1.9	AKT2,AKT1,PRKAB2,TGFB1,PRKAA2,AKT3,IL6,SERPINE1
Androgen Signaling	1.87	POLR2D,CAMK4,MAPK1,CCND1,EP300,GNB1,HSPA4,AR,POLR2C,POLR2A,GNAT1,MRAS,PRKCE,CACNG8,GNG5,PRKD1,GNG12,POLR2L,KAT7,GNAS,PRKAR2A,POLR2H,CACNA1C,GNAI2,GNAI3,CALM1 (includes others),NCOA1,HSP90AA1
GNRH Signaling	1.85	CAMK4,MAPK1,HRAS,GNB1,PTK2,PAK1,CAMK2D,MAP2K2,CREB1,MRAS,MAP3K7,PRKCE,GNG5,CACNG8,PRKD1,PAK4,MAP2K7,GNAS,NRAS,MAP3K1,RALB,PRKAR2A,CACNA1C,MMP2,GNAI2,CALM1 (includes others),GNAI3,FOS,ADCY9,CDC42,ADCY1,PLCB3,ELK1
eNOS Signaling	1.85	CAMK4,HSPA14,PRKAB2,PIK3R1,HSPA1A/HSPA1B,PDPK1,CHRM1,VEGFA,AQP3,HSPA4,CCNA2,CCNA1,AKT1,LPAR2,PRKAA2,CAV1,PRKCE,AKT3,IRS2,AQP6,PRKD1,AKT2,GNAS,CASP3,FGFR1,PRKAR2A,HSPA8,CALM1 (includes others),ADCY9,PLCG2,ADCY1,HSP90AA1,ESR1
ErbB Signaling	1.84	RPS6KB1,PAK4,NRAS,MAPK1,PIK3R1,FGFR1,RALB,NRG4,HRAS,PDPK1,FOS,MTOR,PAK1,AKT1,MAP2K2,FOXO1,CDC42,PLCG2,MRAS,PRKCE,IRS2,ELK1,PRKD1
EGF Signaling	1.83	RPS6KB1,CSNK2A1,AKT2,MAP2K7,JAK1,MAPK1,PIK3R1,FGFR1,MAP3K1,HRAS,STAT3,FOS,MTOR,AKT1,AKT3,IRS2,ELK1
NGF Signaling	1.82	MAPK1,PIK3R1,PDPK1,HRAS,CRK,IKBKB,IKBKG,RHOG,AKT1,MAP2K2,CREB1,MRAS,MAP3K7,AKT3,IRS2,TP53,RPS6KB1,AKT2,NRAS,FGFR1,RALB,MAP3K1,CDC42,RHOA,PLCG2,ELK1
Dopamine Receptor Signaling	1.82	PPP1R14C,PPP2CA,PPP2R2A,PPP2R5D,PRKAR2A,PPP1R11,ADCY9,PPP2R1A,PPP1CC,PPP1R7,PTPA,PPM1L,ADCY1,SPR,PPP2R5C,PPP2R5E,PPP2R1B,QDPR
Opioid Signaling Pathway	1.82	AP2A1,CAMK4,MAPK1,HRAS,AP1B1,EP300,OPRL1,GNB1,MYC,AKT1,CAMK2D,NFKBIA,MAP2K2,CREB1,MRAS,PRKCE,AKT3,GNG5,CACNG8,PDK1,PRKD1,RPS6KB1,SIGMAR1,MAP2K7,AKT2,NRAS,GNAS,OPRM1,RALB,RYR2,PRKAR2A,MAPK6,CACNA1C,FRK,GNAI2,CALM1 (includes others),GNAI3,FOS,ADCY9,CDC42,ADCY1,LYN,CDKN1B,ELK1
Sphingosine-1-phosphate Signaling	1.78	MAPK1,PDGFA,DIRAS3,PIK3R1,ACER2,PTK2,PLCD1,RHOG,AKT1,RHOB,PDGFRA,AKT3,IRS2,CASP14,AKT2,CASP3,FGFR1,PDGFB,GNAI2,ADCY9,GNAI3,RHOV,PLCG2,RHOA,ADCY1,PLCB3
tRNA Charging	1.78	WARS2,NARS,IARS2,GARS,MARS2,HARS,DARS2,MARS,IARS,NARS2,QARS
LPS-stimulated MAPK Signaling	1.76	NRAS,MAPK1,PIK3R1,FGFR1,RALB,HRAS,FOS,TLR4,IKBKB,IKBKG,PAK1,NFKBIA,MAP2K2,CDC42,CREB1,MAP3K7,MRAS,PRKCE,IRS2,ELK1,PRKD1
NF-κB Activation by Viruses	1.76	AKT2,NRAS,MAPK1,PIK3R1,FGFR1,MAP3K1,RALB,ITGA2,HRAS,ITGB3,IKBKB,ITGA3,IKBKG,AKT1,NFKBIA,MRAS,PRKCE,AKT3,IRS2,ITGB5,PRKD1
Induction of Apoptosis by HIV1	1.76	TP53,SLC25A13,MAP2K7,SLC25A4,CASP3,DFFA,BCL2,DIABLO,BCL2L1,IKBKB,DAXX,IKBKG,NFKBIA,BBC3,SLC25A10
Factors Promoting Cardiogenesis in Vertebrates	1.76	SMAD2,TGFBR1,TGFBR3,DVL1,ACVR1,FZD9,ACVR2B,SMAD5,ACVR1B,FZD8,CCNE1,TGFB1,MAP3K7,FZD6,PRKCE,MEF2C,BMP7,CDK2,PRKD1,FZD7
PEDF Signaling	1.76	TP53,AKT2,NRAS,MAPK1,PIK3R1,FGFR1,RALB,HRAS,BCL2,BCL2L1,IKBKB,IKBKG,AKT1,NFKBIA,SOD2,RHOA,MRAS,AKT3,IRS2,DOCK3,ELK1
Thrombopoietin Signaling	1.73	STAT5A,NRAS,MAPK1,PIK3R1,FGFR1,RALB,HRAS,STAT3,MYC,FOS,MPL,MAP2K2,PLCG2,MRAS,PRKCE,IRS2,PRKD1
iNOS Signaling	1.73	TLR4,FOS,CALM1 (includes others),IKBKB,IKBKG,JAK1,CAMK4,NFKBIA,MAPK1,IFNGR2,HMGA1,IRAK1
Ephrin B Signaling	1.73	GNAS,MAPK1,EPHB2,HRAS,GNAI2,PTK2,GNB1,GNAI3,EFNB2,PAK1,CBL,GNAT1,CDC42,RHOA,MRAS,GNG5,GNG12
CREB Signaling in Neurons	1.73	CAMK4,POLR2D,MAPK1,PIK3R1,HRAS,EP300,GNB1,PLCD1,AKT1,POLR2A,CAMK2D,POLR2C,GNAT1,MAP2K2,CREB1,MRAS,PRKCE,AKT3,IRS2,GNG5,CACNG8,PRKD1,GNG12,POLR2L,AKT2,NRAS,GNAS,FGFR1,RALB,PRKAR2A,POLR2H,CACNA1C,GNAI2,CALM1 (includes others),GNAI3,ADCY9,PLCG2,ADCY1,PLCB3,ELK1
Axonal Guidance Signaling	1.72	TUBA1B,PFN1,MAPK1,NFATC3,EPHB2,PIK3R1,WASL,HRAS,TUBB,PTK2,VEGFA,GNB1,ITGA3,PAK1,GNAT1,MAP2K2,MRAS,TUBA1C,PLXNB2,IRS2,GNG12,WNT5B,PRKD1,ACTR2,AKT2,CRKL,FGFR1,TUBB2A,RALB,FZD9,MMP2,HHIP,DPYSL5,PDGFB,SDCBP,CDC42,RHOA,PLCG2,ARHGEF6,FZD6,PLCB3,ERAP2,PDGFA,SEMA6A,ABL1,EPHA4,CRK,PLXNA2,ABLIM1,SEMA4C,NFATC1,PLCD1,EFNB2,AKT1,PRKCE,AKT3,TUBB4A,LNPEP,GNG5,MMP1,PAK4,NRAS,PLXNC1,GNAS,NRP2,ITGA2,PRKAR2A,PLXND1…
IL-15 Signaling	1.72	STAT5A,CXCL8,AKT2,NRAS,JAK1,MAPK1,PIK3R1,FGFR1,RALB,HRAS,STAT3,IL6,PTK2,BCL2L1,AKT1,MAP2K2,MRAS,AKT3,IRS2
RANK Signaling in Osteoclasts	1.72	AKT2,MAP2K7,CAMK4,MAPK1,PIK3R1,FGFR1,MAP3K1,TAB2,GSN,NFATC1,CALM1 (includes others),FOS,IKBKB,IKBKG,AKT1,NFKBIA,CBL,MAP2K2,MAP3K7,AKT3,IRS2,ELK1
Role of Wnt/GSK-3β Signaling in the Pathogenesis of Influenza	1.68	SIAH1,CSNK1G1,CSNK1G2,CSNK1G3,DVL1,IFNB1,CSNK1D,FZD9,NCOA3,CSNK1E,FZD8,WNT3A,NCOA1,FZD6,DVL3,WNT5B,FZD7
Relaxin Signaling	1.67	MAPK1,PDE12,PIK3R1,PDE4A,VEGFA,GNB1,NFKBIA,AKT1,GNAT1,GDE1,CREB1,MRAS,AKT3,PDE4D,IRS2,SMARCC2,GNG5,APEX1,GNG12,FICD,AKT2,GNAS,FGFR1,PRKAR2A,GNAI2,FOS,GNAI3,ADCY9,ADCY1,ELK1,MMP9
Thyroid Cancer Signaling	1.66	MYC,TP53,CXCL8,NRAS,MAP2K2,MAPK1,NTRK3,RALB,MRAS,HRAS,RXRB,CCND1
SPINK1 General Cancer Pathway	1.63	AKT2,NRAS,JAK1,MAPK1,PIK3R1,FGFR1,RALB,IL6R,HRAS,STAT3,IL6,MT1E,AKT1,MAP2K2,MRAS,AKT3,IRS2
IL-17A Signaling in Fibroblasts	1.61	FOS,IKBKB,IKBKG,NFKBIA,MAPK1,MAP3K7,IL17RC,CEBPB,IL6,MMP1
SAPK/JNK Signaling	1.6	TP53,MAP2K7,NRAS,NFATC3,PIK3R1,CRKL,FGFR1,MAP3K1,RALB,HRAS,CRK,NFATC1,GNB1,MAP4K3,DAXX,MINK1,CDC42,MAP3K7,MRAS,IRS2,DUSP4,ELK1,GNG5
Melanocyte Development and Pigmentation Signaling	1.59	RPS6KB1,GNAS,NRAS,MAPK1,PIK3R1,FGFR1,RALB,PRKAR2A,HRAS,CRK,BCL2,EP300,KITLG,ADCY9,MAP2K2,PAX3,PLCG2,CREB1,ADCY1,MRAS,KIT,IRS2
IL-17 Signaling	1.58	CXCL8,AKT2,NRAS,JAK1,MAPK1,PIK3R1,FGFR1,RALB,IL17RC,HRAS,CEBPB,IL6,AKT1,MAP2K2,MAP3K7,MRAS,AKT3,IRS2,PTGS2,ELK1
Cholecystokinin/Gastrin-mediated Signaling	1.5	NRAS,MAPK1,DIRAS3,RALB,HRAS,EPHA4,PTK2,FOS,RHOV,RHOG,MAP2K2,RHOB,RHOA,MEF2D,CREM,MRAS,PRKCE,PLCB3,MEF2C,PTGS2,ELK1,PRKD1
Cleavage and Polyadenylation of Pre-mRNA	1.5	PAPOLA,CPSF6,NUDT21,CPSF1,WDR33
Assembly of RNA Polymerase III Complex	1.5	GTF3C1,GTF3C4,GTF3C5,SF3A1,POLR3D
Airway Pathology in Chronic Obstructive Pulmonary Disease	1.49	CXCL8,MMP2,MMP9,MMP1
Type II Diabetes Mellitus Signaling	1.46	SOCS1,SLC27A2,MAPK1,PRKAB2,PIK3R1,PKM,PDPK1,IKBKB,MTOR,IKBKG,NFKBIA,AKT1,MAP3K7,PRKAA2,AKT3,PRKCE,IRS2,CACNG8,PRKD1,MAP2K7,AKT2,FGFR1,MAP3K1,IRS4,CACNA1C,CEBPB,ADIPOR2,SOCS7,ACSL1
Docosahexaenoic Acid (DHA) Signaling	1.44	AKT2,CASP3,FGFR1,PIK3R1,PDPK1,GSK3A,APP,BCL2,BCL2L1,AKT1,FOXO1,AKT3,IRS2
Xenobiotic Metabolism Signaling	1.44	CAMK4,MAPK1,PPP2CA,PPP2R2A,PIK3R1,HS2ST1,HRAS,IL6,ARNT,EP300,CUL3,CYP1A2,CAMK2D,MAP2K2,SUMO1,PPM1L,MAP3K7,MRAS,CHST11,PRKCE,IRS2,PPP2R5C,FMO4,CITED2,AHR,PRKD1,ALDH7A1,ABCB1,MAP2K7,NRAS,FGFR1,MGMT,PPP2R5D,GSTA4,RALB,MAP3K1,SNW1,UGT8,ALDH9A1,PPP2R1A,PTPA,NCOA1,HSP90AA1,ALDH3B1,PPP2R5E,PPP2R1B,PPARGC1A,CYP2C8
PCP pathway	1.43	PFN1,VANGL1,DVL1,CTHRC1,FZD9,ROR2,FZD8,WNT3A,RHOA,FZD6,DVL3,WNT5B,LGR4,FZD7
Adrenomedullin signaling pathway	1.38	CAMK4,MAPK1,PIK3R1,HRAS,GSK3A,HIF1A,ARNT,BCL2,PLCD1,PTK2,AKT1,MAP2K2,TFAP2A,MRAS,AKT3,SMARCC2,IRS2,RXRB,AKT2,MAP2K7,GNAS,NRAS,CASP3,FGFR1,RALB,PRKAR2A,MAPK6,MMP2,CEBPB,CALM1 (includes others),FOS,ADCY9,PLCG2,ADCY1,PLCB3,ELK1
Hepatic Fibrosis / Hepatic Stellate Cell Activation	1.38	TGFBR1,ICAM1,FGF2,PDGFA,COL8A1,IL6,BCL2,VEGFA,EDN1,TGFB1,PDGFRA,IGF1R,SERPINE1,MMP1,CXCL8,SMAD2,COL5A2,IL10,MYH14,FGFR1,IL6R,SMAD7,IFNGR2,MMP2,IGFBP5,PDGFB,COL1A1,TLR4,CD40,CSF1,IL10RA,MMP9,COL3A1
Regulation of Actin-based Motility by Rho	1.38	ACTR2,PAK4,PFN1,ACTB,DIRAS3,WASL,ITGA2,WASF1,GSN,ITGA3,RHOV,PIP5K1A,PAK1,RHOG,RHOB,CDC42,RHOA,ACTA1
Flavin Biosynthesis IV (Mammalian)	1.36	FLAD1,RFK
Pyrimidine Ribonucleotides De Novo Biosynthesis	1.35	SMARCA1,ENTPD4,NME4,ENTPD1,ENTPD6,AK4,UMPS,CTPS1,ENTPD7,DHX9,NME6
Amyloid Processing	1.33	CSNK1E,AKT2,CSNK2A1,AKT1,CAPNS1,MAPK1,CSNK1D,PRKAR2A,PRKCE,AKT3,BACE1,APP
IL-17A Signaling in Airway Cells	1.33	AKT2,JAK1,MAPK1,PIK3R1,FGFR1,IL17RC,STAT3,IL6,PTEN,IKBKB,IKBKG,AKT1,NFKBIA,MAP2K2,MAP3K7,AKT3,IRS2
Chemokine Signaling	1.33	CAMK4,NRAS,MAPK1,RALB,HRAS,PTK2,GNAI2,CALM1 (includes others),GNAI3,FOS,CAMK2D,MAP2K2,RHOA,PLCG2,MRAS,PLCB3
April Mediated Signaling	1.31	FOS,IKBKB,IKBKG,MAP2K7,NFKBIA,MAPK1,NFATC3,MAP3K1,ELK1,NFATC1
GDP-glucose Biosynthesis	1.31	HK1,PGM3,PGM2L1,PGM1
IL-4 Signaling	1.31	RPS6KB1,SOCS1,AKT2,NRAS,JAK1,NFATC3,PIK3R1,FGFR1,RALB,HRAS,INPPL1,HMGA1,NFATC1,MTOR,AKT1,SYNJ1,MRAS,AKT3,IRS2
